# Supplementary material for: The Cynosure of CtBP: Evolution of a Bilaterian Transcriptional Corepressor
Source: Mol Biol Evol. 2023 Jan 10;40(2):msad003. doi: 10.1093/molbev/msad003 (PMC9907507; doi:10.1093/molbev/msad003)
Supplement: msad003_Supplementary_Data [file msad003_supplementary_data.zip]

Archive with 4 entries (4 files):
- 12_16_22 Supplementary figures.pdf
- 12_16_22 Supplementary file 1.xlsx
- 12_16_22 Supplementary File 2.pdf
- 12_16_22 Supplementary file 3.txt
