# Supplementary material for: The Cynosure of CtBP: Evolution of a Bilaterian Transcriptional Corepressor
Source: Mol Biol Evol. 2023 Jan 10;40(2):msad003. doi: 10.1093/molbev/msad003 (PMC9907507; doi:10.1093/molbev/msad003)
Supplement: msad003_Supplementary_Data [file msad003_supplementary_data.zip › 12_16_22 Supplementary file 3.txt]

>P_marinus_Cyclostomata_CtBP-like
MNSVKRQRIDRIGIRPPIMNGPMHPRPLVALLDGRDCSIEMPVLKDVATVAFCDAQSTQEIHEKVLNEAVGALMYHTMSLTRDDLDKFRSLRVIVRIGSGVDNVDIRAAAELGIAVCNVPAVSVEESADSAMSLVLNLYRRTAWLHLGLRQGARAASVEHIREMAAGAARIRGETLGLIGFGRVGQAVALRAAAFGFRVVFHDPHVAPGMERALGVERAPSLLQLLRASDCVSLHCSLDQHSHHLLNDFTIKQMRHGVFLVNTARGGLVDEHALAVALREGRIRGAALDVHESEPFSFLSGPLKDAPNLLCCPHVAWFSDQAATETREEAAREMRRAITGRVPDSLKNCVNKELFLIATPWASLDTI--HQELNGTLYRFPPSVLASVVGGLPVAADSLLPGVASLGHAPTPHAPPPLPPAPPTPPHPLPRGGQDGGP
>S_clava_Tunicata
------------------MAGG---RPLVALLDGRDCSVEMPILKDIATVAFCDAQSTQEIHEKVLNEAVGALMSR-IPLTREDLEKFKALRVIVCIGSGYDNVDIKAAADMGVAVCNVPAATVDEVADTTICHILNLYRRVTWLHESVKEGRRPQNSENVREIAAGATRIRGETLGIIGLGRTGTAVAQRAKAFGFNILFYDPYLSDGIGKALGFQDVPTLQDLLYQSDCVSIHCNLNEHNNHLINDFTIKQMRHGAFLINTAQGSLVEEHALASALKNGNLRGAALDVQENEPFAYENSPLRDAPNLIITPHAAWYSEKSWVELRESAAAEIRRAITGRIPDNLRNCVNKEYFPSGSPWPSIHPVSVHHETNGNSFRYGIPPAGVPPAPLAAINDGVTPPSRAQINQIGAMVMPAASASPGQSPAPPPVSKDGADS
>S_kowalevskii_Hemichordata_CtBP
KQNRKRPRMSRINIRHPGVNNPIHPRPLIALLDGRDCSVEMPILKDVATVAFCDAQSTQEIHEKVLNEAVGALLYHTITLTREDLEKFKALRIIVRIGVGYDNIDIKAAGDMGIAVCNVPGYCVEEVADSTLCLILNLYRRTHWLAEMVKQGKKIATSENIREAAHGATRIRGETLGIIGLGRTGSAVALRAKVFGFNVIFYDPYLQEGIERSLGLTRVYTLQDLLFQSDCVSLHCNLNEHNHHLINDFTIKQMRQGAFLVNTARGGLIDESALANALKEGRIRAAALDVHENEPFNFSTGPLKDAPNLICTPHSAFYSAQSSAESRESAAGEIRRAITGRIPENLRNCVNKEYLL--GQW-SETPH--PGDMNGGS-RYPPYSHQVLPPT---------PTGNPIENHGPAASLPPQSGPHTETANHVPPAQVEAEQ
>A_japonicus_Echinodermata_CtBP1
KSSEKRPRMSRIGIRHPPSQNTLPSRPLVALLDGRDCSVEMPILKDVATVAFCDAQSTQEIHEKVLNEAVGAMLYHSITLAKEDLEKFKALRVIVRIGSGYDNVDVKAAGELGIAVCNVPGHGVEETADSTMSLILNVYRRTHWMAEMVKTGKKLVGAEQIREAGQGAMRIRGETLGIIGLGRVGTAVALRAKAFGFKIIFYDPYLSDGMEKSLGLTRVYTLQDLLFQSDCVTLHCSLNDHNHHLINEFTIKQMRQGAFLINTARGGLIDENALAQALKEGRIRAAALDVHENEPYSPSNSTLAEAPNLICTPHSAWYSDQSSSEVRESAAGEIRRAITGRIPQILRNCVNKEYLAPTQHW--AEPS--HPELNGSVFRYA-GPQMVVPQP--GPQQLV--ENHGVSSALTTTVASVHGEPMIVQQQPTVKAE--QDQ
>S_purpuratS_Echinodermata_CtBP
KQKRKRQRMSRIGIRHPPAATPVQGRPLVALLDGRDCSVEMPILKDVATVAFCDAQSTTEIHEKVLNEAVGALLYHTITLTREDLEKFKALRIIVRIGSGFDNVDIKAAGEMGVAVCNVPGYGVEEAADSTLCMILNLYRRTHWMAEMVKQGKKLSGAEQIREAGAGATRIRNETLGIIGMGRVGTAVAMRAKAFGFNLLFYDPYLQDGMEKAFGLTRVYTLQDLLFQSDCVTLHCSLNEHNHHLINEFTIKQMRQGAFLVNTSRGGLIDENALAQALKEGRIRAAALDVHETEPFTFTSGPLKDAPNLICTPHCSWYSEQSSTEVRESAAGEIRRAITGRVPGNLRNCVNKEYMISSSSW--SEPN-NPSELNGSVYRYAAPPVVVPPAP------QLVAHSMPMPMNVST----PVVSSGHSDTKAEPEQ------
>A_rubens_Echinodermata_CtBP
KQKKKRPRMSRIGIRHPNNPQPLPARPLVALLDGRDCSVEMPILKDVATVAFCDAQSTNEIHEKVLNEAVGALLYHSITLTKEDLEKFKALRIIVRIGSGYDNIDIKAAGDLGMAVCNVPGYGVEEVADSTLCLILNLYRRTHWMAEMVKEGKKLLGAEQIREAAVGATRIRGETLGIIGLGRCGTAVAQRAKAFGFSILFYDPYLADGIEKSLGLTRVYTLQDLLFQSDCVSLHCSLNEHNHHLINEFTIKQMRQGAFLINTSRGGLIDESALAQALKEGRIRAAALDVHENEPFTFS-GPLKEAPNLICTPHCAWYSEQSSTEVRESAAGEIRRAVTGRVPHNLRNCVNKEYLIPSNQW--TEVA-HPPELNGSAYRYAPTAQVVVPQP--TGTAHSL-ENHSVSALMLTS-----NLHADSTLTPTPQPE--GDQ
>C_intestinalis_Tunicata_CtBP
------------------MAGG---RPLVALLDGRDCSVEMPILKDIATVAFCDAQSTQEIHEKVLNEAVGALLYNTITLTREDLDKFKALKIVVRIGAGFDNVDIKAAAEMGVAVCNVPSGSVEEVADSTLCHILNLYRRIVWLHMAVKDGSRPQSAENIRDLATGATRMRGDTLGIIGLGRIGTAVAQRAKAFGFNILFYDPYLSDGIGKALGFSRVATLQDLLYQSDCVTLHCNLNEHNHHLINDHTIKQMRQGAFLVNTARGALVDEQALATALKEGRLRGAALDVQNNEPFSYASSPLRDAPNLIVTPHAAWYSEQSCTELRESAAAEIRRAITGRIPDGLRNCVNKEYFPAHGPWSGINQQPASHETNGN-YRYGMPMVGISGGGAPAPALDVAPSVPSIRSSISTLVLPPGIPGRASSASPVINRQSPPGI
>G_seraphini_Amphibia_CtBP2
SHQKRRTGPPEISLIPQVMNGPMRPRPLVALLDGRDCSVEMPILKDLAIIAFCDAQSTQEIHEKVLNEAVGALMYHTITLTREDLEKFKALRVIVRIGSGYDNIDIKAAGDMGIAVCNIPSAAVEETADSTICHILNLYRRNTWLYQLLREGNYIQNVEHIREMASGAARIRGETLGLIGFGRSGQAVAVRAKVFGFSIVVYDPYMQDGMDRSLGVQRVYTLQDLLYQSDCVSLHCNLNENNHHLINDFTIKQMRQGAFLVNTARGGLVDEKALAQALKEGRIRGAALDVHEYEPFSFAQGPLKDTPNVICTPHTAWYSEQASLEMREAAATELRRALSGHIPESLRNWVNKEFFVTNSPLSVIHHQAGLQEMNGAAYRYSSGIVGLSTGRISTSLEGI-PTGTPLMQNLPTLVQSSRAPSPNHLSNHSDIRNHLSNQ
>P_marinus_Cyclostomata_CtBP
KHKVKRQRLDRIGIRPPIINGPMHPRPLVALLDGRDCTVEMPILKDVATVAFCDAQSTQEIHEKVLNEAVAALMYHTITLTREDLEKFKALRIIVRIGSGYDNVDVKSAAELGIAVSIVPGACVEETADSTLSHVLNLYRRTAWLHQNLREGTRVASVEQVREMASGAARIRGETLGIIGFGRVGQAVALRARAFGFSVMFYDPYLADGVERSLGIQRVATLQDLLYNSDCVSLHCSLNEHNHHLINDFTIKQMRQGAFLVNTARGGLVDEKALALALKEGRIRGAALDVHEMEPYSVNQGPLKDAPNLLCTPHTAWYSEQASLEMREEAAKEVRRAITGRIPDALKNCVNKEFFPAASHWAPMDPGAVHPELNGAAYRFPGSMVGM-PGG----VDGMM----PITHGLPVVAHPPHTPSPG-LGKTEAERDMGGGG
>A_radiata_Chondrichthyes_CtBP1
ESSVKRGQPQ--SIRPPIMNGPMHPRPLVALLDGRDCTVEMPILKDVATVAFCDAQSTQEIHEKVLNEAVGALMYHTITLTREDLEKFKALRIIVRIGSGFDNIDIKSAGDLGIAVCNVPAASVEETADSTMCHILNLYRRTTWLHQALREGTRVQSVEQIRDIASGAARIRGETLGIIGLGRVGQALALRAKAFGFNVIFYDPYLSDGIERALGLQRVNTLQDLLFHSDCVSLHCSLNEHNHHLINDFTIKQMRQGAFLVNAARGGLVDEKALAQALKEGRIRGAALDVHESEPFSFSQGPLKDAPNLICTPHAAWYSEQASIEMREEAAREIRRAITGRIPDSLKNCIN-DYLTAATHWAGMDPAVVHPELNGAAYRYPPGVVGVAPTGLPQPVEGIA-SAVQLSHSLSTVTHPPHAPSPGQTVKPESDRDHTGDQ
>C_milii_Chondrichthyes_CtBP1
THREWSSGLEKLSIRPPIMNGPMHPRPLVALLDGRDCTVEMPILKDVATVAFCDAQSTQEIHEKVLNEAVGALMYHTITLTREDLEKFKALRIIVRIGSGFDNIDIKSAGDLGIAVCNVPAASVEEIADSTMCHILNLYRRTTWLHQALREGTRVQSVEQIRDIASGAARIRGETLGIIGLGRVGQALALRAKAFGFNVIFYDPYLSDGIERALGLQRVSTLQDLLFHSDCVSLHCNLNEHNHHLINDFTIKQMRQGAFLVNTARGGLVDEKALAQALKEGRIRGAALDVHESEPFSFSQGPLKDAPNLICTPHAAWYSEQASIEMREEAAREIRRAITGRIPDSLKNCVNKDYLTAATHWAGMDPTVVHPELNGAAYRYPPGVVGVAPAGMPAAVEGIVPSAVQLSHSLSTVAHPPHTPSPGQTVKPESDRDHTGDQ
>S_canicula_Chondrichthyes_CtBP1
MHREWSSGLESLSIRPPIMNGPMHPRPLVALLDGRDCTVEMPILKDVATVAFCDAQSTQEIHEKVLNEAVGALMYHTITLTREDLEKFKALRIIVRIGSGFDNIDIKSAGDLGIAVCNVPAASVEETADSTMCHILNLYRRTTWLHQALREGTRVQSVEQIRDIASGAARIRGETLGIIGLGRVGQALALRAKAFGFNVIFYDPYLSDGIERALGLQRVSTLQDLLFHSDCVSLHCSLNEHNHHLINDFTIKQMRQGAFLVNAARGGLVDEKALAQALKEGRIRGAALDVHESEPFSFSQGPLKDAPNLICTPHAAWYSEQASIEMREEAAQEIRRAITGRIPDSLKNCINKDYLTAATHWAGMDPTVVHPELNGAAYRYPPGVVGVAPSGLPPTVEGIVPSAVPLAHSLSTVAHPPHAPSPGQTVKPESDRDHTGDQ
>C.carcharias_Chondrichthyes_CtBP1
MHREWSSGLESLSIRPPIMNGPMHPRPLVALLDGRDCTVEMPILKDVATVAFCDAQSTQEIHEKVLNEAVGALMYHTITLTREDLEKFKALRIIVRIGSGFDNIDIKSAGDLGIAVCNVPAASVEETADSTMCHILNLYRRTTWLHQALREGTRVQSVEQIRDIASGAARIRGETLGIIGLGRVGQALALRAKAFGFNVIFYDPYLSDGIERALGLQRVNTLQDLLFHSDCVSLHCSLNEHNHHLINDFTIKQMRQGAFLVNAARGGLVDEKALAQALKEGRIRGAALDVHESEPFSFSQGPLKDAPNLICTPHAAWYSEQASIEMREEAAQEIRRAITGRIPDSLKNCINKDYLTAATHWAGMDPTVVHPELNGAAYRYPPGVVGVAPSGLPPTVEGIVPSAVPLSHSLSTVAHPPHAPSPGQTVKPESDRDHTGDQ
>C_harengus_Teleostei_CtBP1
K------G--PLGIRPPIMNGPMHPRPLVALLDGRDCTVEMPVLKDVATVAFCDAQSTTEIHEKVLNEAVGALMYHTITLMREDLEKFKALRIIVRIGSGFDNIDLKSAGDLGIAVCNMPAASVEETADSTLCHILNLYRRTTWLHQALREGSRVQSVEQIREVASGAARIRGETLGIIGLGRVGQAVALRAKAFGFNVIFYDPYLLDGIERALGLQRVSTLQDLLFHSDCVTLHCSLNEHNHHLINDFTIKQMRQGAFLVNTARGGLVEEKALAQALKEGRIRGAALDVHETEPFSFSQGPLKDAPNLICTPHAAWYSEQASIEMREEAAREIRRAITGRIPDSLKNCVNKEFLNQTTHWASIDPSAMHPELNGYSYRYPAGVGSLASGGLPPPIEGILPSAVPITHSLPSAIHPPHAPSPGNAGKAEPDREHPNEQ
>N.parkeri_Amphibia_CtBP1
KHKVKRQRLDRIGIRPPIMNGPMHPRPLVALLDGRDCTVEMPILKDVATVAFCDAQSTQEIHEKVLNEAVGALMYHTITLTREDLEKFKALRIIVRIGSGFDNIDIKSAGDLGIAVCNVPAASVEETADSTLCHILNLYRRTTWLHQALREGTRVQSVEQIREVASGAARIRGETLGIIGLGRVGQAVALRAKTFGFNVIFYDPYLPDGIERALGLQRVSTLQDLLFHSDCVTLHCSLNEHNHHLINDFTIKQMRQGAFLVNTARGGLVDEKALAQALKEGRIRGAALDVHESEPFSFSQGPLKDAPNLICTPHAAWYSEQASIEMREEAAREIRRAITSRIPDSLKNCVNKDNLTATTHWASMEPAVVHPELNGATYRYPPGVVSVAPAGIPTAVDAIVPNAMPLSHGHPAVVHPPHTPSPGQTVKPEADRDHPSDQ
>P_annectens_Lungfish_CtBP1
KG-----GL-PLGIRPPIMNGPMHPRPLVALLDGRDCTVEMPILKDVATVAFCDAQSTQEIHEKVLNEAVGALMYHTITLTREDLEKFKALRIIVRIGSGFDNIDIKSAGELGIAVCNVPAAAVEESADSTLCHILNLYRRTSWLHQALREGTRVQSVEQIREVACGAARIRGETLGIIGLGRVGQAVALRAKAFGFNVIFYDPYLSDGIERALGLQRVTTLQDLLFHSDCVTLHCSLNEHNHHLINDFTIKQMRQGAFLVNTARGGLVDEKALAQALKEGRIRGAALDVHESEPFSFSQGPLKDAPNLICTPHAAWYSEQASIEMREEAAREIRRAVTGRIPDSLKNCVNKDYLTAATHWASMDPTVVHPELNGAAYRYQSGVVSVAPAGLPSAVEGIG-NAMSVSHGIPTVAHPPHAPSPGQTVKPEADRDHSADQ
>X.tropicalis_Amphibia_CtBP1
KHKVKRQRLDRIGIRPPIMNGPMHPRPLVALLDGRDCTVEMPILKDVATVAFCDAQSTQEIHEKVLNEAVGALMYHTITLTREDLEKFKALRIIVRIGSGFDNIDIKSAGDLGIAVCNVPAASVEETADSTMCHILNLYRRTTWLHQALREGTRVQSVEQIREVASGAARIRGETLGIIGLGRVGQAVALRAKTFGFNVYFYDPYLSDGIERALGLQRVSTLQDLLFNSDCVTLHCSLNEHNHHLINDFTIKQMRQGAFLVNTARGGLVDEKALAQALKEGRIRGAALDVHESEPFSFSQGALKDAPNLICTPHAAWYSEQASIEMREEAAREIRRAITGRIPDSLKNCVNKDHLTAATHWASMDPGVVHPELNGGAYRYSQGVVSVAPAGIPAAVEGIVPTAMPLSHGHPAVVHPPHAPSPGQTVKPEADRDHPSDQ
>C_macropomum_Teleostei_CtBP1
----K--G--PLGIRPPIMNGPMHPRPLVALLDGRDCTVEMPILKDVATVAFCDAQSTQEIHEKVLNEAVGALMYHTITLMREDLEKFKALRIIVRIGSGFDNIDIKSAGELGIAVCNMPSASVEETADSTLCHILNLYRRTTWLHQALREGTRVQSVEQIREVASGAARIRGETLGIIGLGRVGQAVALRAKAFGFNVIFYDPYLSDGMERALGLQRVNTLQDLLFHSDCVTLHCSLNEHNHHLINDFTIKQMRQGAFLVNTARGGLVDEKALAQALKEGRIRGAALDVHETEPFSFSQGPLKDAPNLICTPHAAWYSEQASIEMREEAAREIRRAITGRIPDSLKNCVNKEFLTQTTHWAGMDPA-IHPELNGA-YRYPPGVVSLPSGGLPPPVEGIVPSAVPITHSLPPVAHPPHAPSPGQTGKVEPDREHPNEQ
>A_anguilla_Teleostei_CtBP1
----K--G--PLGIRPPIMNGPMHPRPLVALLDGRDCTVEMPILKDVATVAFCDAQSTQEIHEKVLNEAVGALMYHTITLTREDLEKFKALRIIVRIGSGFDNIDIKSAGDLGIAVCNMPAASVEETADSTLCHILNLYRRTTWLHQALREGTRVQSVEQIREVASGAARIRGETLGIIGLGRVGQAVALRAKAFGFSVIFYDPYLSDGMERALGLQRVTTLQDLLFHSDCVTLHCSLNEHNHHLINDFTIKQMRQGAFLVNTARGGLVDEKALAQALKEGRIRGAALDVHESEPFSFSQGPLKDAPNLICTPHAAWYSEQASIEMREEAAREIRRAITGRIPDSLKNCVNKDYLTQATHWAGMDPASIHSELNGA-YRYPPGVVSLASGGLPPAVEGIVPSAMPISHGLPTITQPPHAPSPGQTGKPEADREHPSDQ
>M_cyprinoides_Teleostei_CtBP1
----K--G--PLGIRPPIMNGPMHPRPLVALLDGRDCTVEMPILKDVATVAFCDAQSTQEIHEKVLNEAVGALMYHTITLTREDLEKFKALRIIVRIGSGFDNIDIKSAGDLGIAVCNMPAASVEETADSTLCHILNLYRRTTWLHQALREGTRVQSVEQIREVASGAARIRGETLGIIGLGRVGQAVALRAKAFGFSVLFYDPYLSDGMERALGLQRVTTLQDLLFHSDCVTLHCSLNEHNHHLINDFTIKQMRQGAFLVNTARGGLVDEKALAQALKEGRIRGAALDVHESEPFSFSQGPLKDAPNLICTPHAAWYSEQASIEMREEAAREIRRAVTGRIPDSLKNCVNKDYLSQATHWASMDPSAIHPELNGA-YRYPPGVVSLASGGLPPTVEGIVPSAMPISHGLPTVTHPPHAPSPGQTGKPEVDREHPSDQ
>S_formosus_Teleostei_CtBP1
----K--G--PLGIRPPIMNGPMHPRPLVALLDGRDCTVEMPILKDVATVAFCDAQSTQEIHEKVLNEAVGALMYHTITLTREDLEKFKALRIIVRIGSGFDNIDIKSAGDLGIAVCNMPAASVEETADSTMCHILNLYRRTTWLHQALREGTRVQSVEQIREVASGAARIRGETLGIIGLGRVGQAVALRAKAFGFNVIFYDPYLSDGMERALGLQRVNTLQDLLFHSDCVTLHCSLNEHNHHLINDFTIKQMRQGAFLVNTARGGLVDEKALAQALKEGRIRGAALDVHETEPFSFSQGPLKDAPNLICTPHASWYSEQASIEMREEAAREIRRAITGRIPDSLKNCVNKDYLTQATHWAGMDPSTIHPELNGA-YRYPPGVVSLASGGLPPAVEGIVPSAMPISHGLPTVAHPPHAPSPGQTGKPEVEREHPSDQ
>E_calabaricus_Cladistia_CtBP1
PSPYDPWELDPLGIRPPIMNGPMHPRPLVALLDGRDCTVEMPILKDVATVAFCDAQSTQEIHEKVLNEAVGALMYHTITLTREDLEKFKALRIIVRIGSGFDNIDIKSAGELGIAVCNMPAASVEETADSTMCHILNLYRRTTWLHQALREGTRVQSVEQIREVASGAARIRGETLGIIGLGRVGQAVALRAKAFGFNVLFYDPYLSDGIERALGLQRVNTLQDLLFHSDCVTLHCSLNEHNHHLINDFTIKQMRQGAFLVNTARGGLVDEKALAQALKEGRIRGAALDVHETEPFSFSQGPLKDAPNLICTPHAAWYSEQASIEMREEAAREIRRAVTGRIPDSLKNCVNKDYLSQATHWANMDPTVVHQELNGA-YRYPPGVVSLAPAGLPQTVEGIVPNAMPLSHGLPTVAHPPHAPSPGQTVKPEADREHPSDQ
>P_senegalus_Cladistia_CtBP1
-S----------GIRPPIMNGPMHPRPLVALLDGRDCTVEMPILKDVATVAFCDAQSTQEIHEKVLNEAVGALMYHTITLTREDLEKFKALRIIVRIGSGFDNIDIKSAGELGIAVCNMPAASVEETADSTMCHILNLYRRTTWLHQALREGTRVQSVEQIREVASGAARIRGETLGIIGLGRVGQAVALRAKAFGFNVLFYDPYLSDGIERALGLQRVNTLQDLLFHSDCVTLHCSLNEHNHHLINDFTIKQMRQGAFLVNTARGGLVDEKALAQALKEGRIRGAALDVHETEPFSFSQGPLKDAPNLICTPHAAWYSEQASIEMREEAAREIRRAVTGRIPDSLKNCVNKDYLSQATHWANMDPTVVHQELNGA-YRYPPGVVSLAPAGLPQTVEGIVPNAMPLSHGLPTVAHPPHAPSPGQTVKPEADREHPSDQ
>A_ruthenus_Chondrostei_CtBP1
KHKVKRQRLDRIGIRPPIMNGPMHPRPLVALLDGRDCTVEMPVLKDVATVAFCDAQSTQEIHEKVLNEAVGALMYHTITLTREDLEKFKALRIIVRIGSGFDNIDIKSAGDLGIAVCNMPAASVEETADSTICHILNLYRRTTWLHQALREGTRVQSVEQIREVASGAARIRGETLGIIGLGRVGQAVALRAKAFGFNVIFYDPYLSDGMERALGLQRVNTLQDLLFHSDCVTLHCSLNEHNHHLINDFTIKQMRQGAFLVNTARGGLVDEKALAQALKEGRIRGAALDVHETEPFSFSQGPLKDAPNLICTPHAAWYSEQASIEMREEAAREIRRAVTGRIPDSLKNCVNKDFLTQATHWASMDPAVVHPELNGA-YRYPPGVVSLAPAGLPSAVEGIVPSAMPLSHGLPTVAHPPHAPSPGQTGKPEADREHPSDQ
>L_oculatus_Holostei_CtBP1
KHKVKRQRLDRIGIRPPIMNGPMHPRPLVALLDGRDCTVEMPILKDVATVAFCDAQSTQEIHEKVLNEAVGALMYHTITLTREDLEKFKALRIIVRIGSGFDNIDIKSAGDLGIAVCNMPAASVEETADSTMCQILNLYRRTTWLHQALREGTRVQSVEQIREVSSGAARIRGETLGIIGLGRVGQAVALRAKAFGFSVIFYDPYLSDGIERALGLQRVNTLQDLLFHSDCVTLHCSLNEHNHHLINDFTIKQMRQGAFLVNTARGGLVDEKALAQALKEGRIRGAALDVHETEPFSFSQGPLKDAPNLICTPHAAWYSEQASIEMREEAAREIRRAVTGRIPDSLKNCVNKDYLTQATHWASMDPTVVHPELNGA-YRYPPGVVSLAPGGLPSAVEGIVPSAMPLSHGLPTVAHPPHAPSPGQTGKPEADREHPSDQ
>A_calva_Holostei_CtBP1
------------GIRPPIMNGPMHPRPLVALLDGRDCTVEMPILKDVATVAFCDAQSTQEIHEKVLNEAVGALMYHTITLTREDLEKFKALRIIVRIGSGFDNIDIKSAGDLGIAVCNMPAASVEETADSTMCHILNLYRRTTWLHQALREGTRVQSVEQIREVASGAARIRGETLGIIGLGRVGQAVALRAKAFGFNVIFYDPYLSDGIERALGLQRVNTLQDLLFHSDCVTLHCSLNEHNHHLINDFTIKQMRQGAFLVNTARGGLVDEKALAQALKEGRIRGAALDVHETEPFSFSQGPLKDAPNLICTPHAAWYSEQASIEMREEAAREIRRAVTGRIPDSLKNCVNKDYLTQATHWASMDPTVVHPELNGA-YRYPPGVVSLAPGGLPPAVEGIVPSAMPLSHGLPTVAHPPHAPSPGQAGKPEADREHPSDQ
>X.laevis_Amphibia_CtBP1
----K-------CIRPPIMNGPMHPRPLVALLDGRDCTVEMPILKDVATVAFCDAQSTQEIHEKVLNEAVGALMYHTITLTREDLEKFKALRIIVRIGSGFDNIDIKSAGDLGIAVCNVPAASVEETADSTMCHILNLYRRTTWLHQALREGTRVQSVEQIREVASGAARIRGETLGIIGLGRVGQAVALRAKTFGFNVFFYDPYLSDGIERALGLQRVSTLQDLLFHSDCVTLHCGLNEHNHHLINDFTIKQMRQGAFLVNTARGGLVDEKALAQALKEGRIRGAALDVHESEPFSFTQGPLKDAPNLICTPHAAWYSEQASIEMREEAAREIRRAITGRIPDSLKNCVNKDHLTAATHWASMDPGVVHPELNGGAYRYPQGVVSVAPAGLPAAVEGIVPSAMSLSHAHPAVAHPPHAPSPGQTIKPEADRDHPSDQ
>A_mexicanum_Amphibia_CtBP1
----K--G--PLGIRPPIMNGPMHQRPLVALLDGRDCTVEMPILKDVATVAFCDAQSTQEIHEKVLNEAVGALMYHTITLTREDLEKFKALRIIVRIGSGFDNIDTKSAGDLGIAVCNVPAASVEETADSTMCHILNLYRRTTWLHQALREGTRVQSVEQIREVASGAARIRGETLGIIGLGRVGQAVALRAKTFGFSVIFYDPYLSDGIERALGLQRVNTLQDLLFHSDCVTLHCNLNEHNHHLINDFTIKQMRQGAFLVNTARGGLVDEKALAQALKEGRIRGAALDVHESEPFSFSQGPLKDAPNLICTPHAAWYSEQASIEMREEAAREIRRAITGRIPDSLKNCINKDHLTAATHWASMDPGVVHQELNGATYRYPPGVVSVAPPGIP-SAEGIVPSAMSLSHGLPAVVHPPHAPSPGQTVKPDADRDHPSDQ
>C_mydas_Sauria_CtBP1
SASQRFLSLDRKCIRPPIMNGPMHPRPLVALLDGRDCTVEMPILKDVATVAFCDAQSTQEIHEKVLNEAVGALMYHTITLTREDLEKFKALRIIVRIGSGFDNIDIKSAGDLGIAVCNVPAASVEETADSTMCHILNLYRRTTWLHQALREGTRVQSVEQIREVASGAARIRGETLGIIGLGRVGQAVALRAKAFGFSVLFYDPYLSDGIERALGLQRVSTLQDLLFHSDCVTLHCNLNEHNHHLINDFTIKQMRQGAFLVNTARGGLVDEKALAQALKEGRIRGAALDVHESEPFSFSQGPLKDAPNLICTPHAAWYSEQASIEMREEAAREIRRAITGRIPDSLKNCVNKDHLTAATHWASMDPGVVHPELNGAAYRYPPGVVSVAPAGIPTAVEGIVPNPMSLSHGLPAVAHPPHAPSPGQTVKPEADRDHPSDQ
>D_leucas_Mammalia_CtBP1
----K--G--PLGVRPPIMNGPLHPRPLVALLDGRDCTVEMPILKDVATVAFCDAQSTQEIHEKVLNEAVGALMYHTITLTREDLEKFKALRIIVRIGSGFDNIDIKSAGDLGIAVCNVPAASVEETADSTMCHILNLYRRTTWLHQALREGTRVQSVEQIREVASGAARIRGETLGIIGLGRVGQAVALRAKAFGFNVLFYDPYLADGTERALGLQRVSTLQDLLFHSDCVTLHCGLNEHNHHLINDFTVKQMRQGAFLVNTARGGLVDEKALAQALKEGRIRGAALDVHESEPFSFSQGPLKDAPNLICTPHAAWYSEQASIEMREEAAREIRRAVTGRIPDSLKNCVNKDHLAAATHWASVDPAVVHPELNGAAYRYPPGVVGVAPSGIPAAVEGIVPSAMSLSHGLPPVSHPPHAPSPGQTVKPEADRDHASDQ
>H_sapiens_Mammalia_CtBP1
----K--G--PLGVRPPIMNGPLHPRPLVALLDGRDCTVEMPILKDVATVAFCDAQSTQEIHEKVLNEAVGALMYHTITLTREDLEKFKALRIIVRIGSGFDNIDIKSAGDLGIAVCNVPAASVEETADSTLCHILNLYRRATWLHQALREGTRVQSVEQIREVASGAARIRGETLGIIGLGRVGQAVALRAKAFGFNVLFYDPYLSDGVERALGLQRVSTLQDLLFHSDCVTLHCGLNEHNHHLINDFTVKQMRQGAFLVNTARGGLVDEKALAQALKEGRIRGAALDVHESEPFSFSQGPLKDAPNLICTPHAAWYSEQASIEMREEAAREIRRAITGRIPDSLKNCVNKDHLTAATHWASMDPAVVHPELNGAAYRYPPGVVGVAPTGIPAAVEGIVPSAMSLSHGLPPVAHPPHAPSPGQTVKPEADRDHASDQ
>R_norvegicus_Mammalia_CtBP1
----K--G--PLGVRPPIMNGPMHPRPLVALLDGRDCTVEMPILKDVATVAFCDAQSTQEIHEKVLNEAVGALMYHTITLTREDLEKFKALRIIVRIGSGFDNIDIKSAGDLGIAVCNVPAASVEETADSTLCHILNLYRRTTWLHQALREGTRVQSVEQIREVASGAARIRGETLGIIGLGRVGQAVALRAKAFGFNVLFYDPYLSDGIERALGLQRVSTLQDLLFHSDCVTLHCGLNEHNHHLINDFTVKQMRQGAFLVNTARGGLVDEKALAQALKEGRIRGAALDVHESEPFSFSQGPLKDAPNLICTPHAAWYSEQASIEMREEAAREIRRAITGRIPDSLKNCVNKDHLTAATHWASMDPAVVHPELNGAAYRYPPGVVSVAPTGIPAAVEGIVPSAMSLSHGLPPVAHPPHAPSPGQTVKPEADRDHTTDQ
>C_ustulatus_Sauria_CtBP1
KHKVKRQRLDRIGIRPPIMNGPMHPRPLVALLDGRDCTVEMPILKDVATVAFCDAQSTQEIHEKVLNEAVGALMYHTITLTREDLEKFKALRIIVRIGSGFDNIDIKSAGDLGIAVCNVPAASVEETADSTMCHILNLYRRTTWLHQALREGTRVQSVEQIREVASGAARIRGETLGIIGLGRVGQAVALRAKAFGFSVIFYDPYLSDGMERALGLQRVSTLQDLLFHSDCVTLHCNLNEHNHHLINDFTIKQMRQGAFLVNTARGGLVDEKALAQALKEGRIRGAALDVHESEPFSFSQGPLKDAPNLICTPHAAWYSEQASIEMREEAAREIRRAITGRIPDSLKNCVNKDHLTAATHWASMDPGVVHPELNGAAYRYPPGVVSVASTGIPAAVEGIVPNPMSLSHGLPAVAHPPHAPSPGQTVKPEADREHPSDQ
>A.sinensis_Sauria_CtBP1_Sauria
KHKVKRQRLDRIGIRPPIMNGPMHPRPLVALLDGRDCTVEMPILKDVATVAFCDAQSTQEIHEKVLNEAVGALMYHTITLTREDLEKFKALRIIVRIGSGFDNIDIKSAGDLGIAVCNVPAASVEETADSTMCHILNLYRRTTWLHQALREGTRVQSVEQIREVASGAARIRGETLGIIGLGRVGQAVALRAKAFGFSVIFYDPYLSDGIERALGLQRVSTLQDLLFHSDCVTLHCNLNEHNHHLINDFTIKQMRQGAFLVNTARGGLVDEKALAQALKEGRIRGAALDVHESEPFSFSQGPLKDAPNLICTPHAAWYSEQASIEMREEAAREIRRAITGRIPDSLKNCVNKDHLTAATHWASMDPGVVHPELNGAAYRYPPGVVSVAPTGIPTAVEGIVPNPMSLSHGLPAVAHPPHAPSPGQTVKPEADRDHPSDQ
>C_anna_Sauria_CtBP1
----K--G--PLGIRPPIMNGPMHPRPLVALLDGRDCTVEMPILKDVATVAFCDAQSTQEIHEKVLNEAVGALMYHTITLTREDLEKFKALRIIVRIGSGFDNIDIKSAGDLGIAVCNVPAASVEETADSTMCHILNLYRRTTWLHQALREGTRVQSVEQIREVASGAARIRGETLGIIGLGRVGQAVALRAKAFGFSVIFYDPYLSDGMERALGLQRVSTLQDLLFHSDCVTLHCNLNEHNHHLINDFTIKQMRQGAFLVNTARGGLVDEKALAQALKEGRIRGAALDVHESEPFSFSQGPLKDAPNLICTPHAAWYSEQASIEMREEAAREIRRAITGRIPDSLKNCVNKDHLTAATHWASMDPAVVHPELNGAAYRYPPGVVSVASTGIPAAVEGIVPNPMSLSHGLPAVAHPPHAPSPGQTVKPEADRDHPSDQ
>T_elegans_Sauria_CtBP1
----K--A--PLGIRPPIMNGPMHPRPLVALLDGRDCTVEMPILKDVATVAFCDAQSTQEIHEKVLNEAVGALMYHTITLTREDLEKFKALRIIVRIGSGFDNIDIKSAGDLGIAVCNVPAASVEETADSTMCHILNLYRRTTWLHQALREGTRVQSVEQIREVASGAARIRGETLGIIGLGRVGQAVALRAKAFGFNVIFYDPYLSDGIERALGLQRVSTLQDLLFHSDCVTLHCSLNEHNHHLINDFTIKQMRQGAFLVNTARGGLVDEKALAQALKEGRIRGAALDVHESEPFSFSQGPLKDAPNLICTPHAAWYSEQASIEMREEAAREIRRAITGRIPDSLKNCVNKEHLTTATHWASMDPGVVHPELNGATYRYPPGVVSVAPPGIPTAVEGIVPNAMPLSHGLPPVAHPPHAPSPGQTVKPEVDRDHASDQ
>P.vitticeps_Sauria_CtBP1
----K--G--PLGIRPPIMNGPMHPRPLVALLDGRDCTVEMPILKDVATVAFCDAQSTQEIHEKVLNEAVGALMYHTITLTREDLEKFKALRIIVRIGSGFDNIDIKSAGDLGIAVCNVPAASVEETADSTMCHILNLYRRTTWLHQALREGTRVQSVEQIREVASGAARIRGETLGIIGLGRVGQAVALRAKAFGFNVIFYDPYLSDGIERALGLQRVSTLQDLLFHSDCVTLHCSLNEHNHHLINDFTIKQMRQGAFLVNTARGGLVDEKALAQALKEGRIRGAALDVHESEPFSFSQGPLKDAPNLICTPHAAWYSEQASIEMREEAAREIRRAITGRIPDSLKNCVNKEHLTAATHWASMDPGVVHPELNGAAYRYPPGVVSVAPPGIPTAVEGIVPNAMSLSHGLPPVAHPPHAPSPGQTVKPEADRDHPSDQ
>G_seraphini_Amphibia_CtBP1
C---WCLTLNRIGIRPPIMNGPMHPRPLVALLDGRDCTVEMPILKDVATVAFCDAQSTQEIHEKVLNEAVGALMYHTITLTREDLEKFKALRIIVRIGSGFDNIDIKSAGDLGIAVCNVPAASVEETADSTMCHILNLYRRTTWLHQALREGTRVQSVEQIREVASGAARIRGETLGIIGLGRVGQAVALRAKAFGFSVIFYDPYLSDGIERALGLQRVSTLQDLLFHSDCVTLHCSLNEHNHHLINDFTIKQMRQGAFLVNTARGGLVDEKALAQALKEGRIRGAALDVHESEPFSFSQGPLKDAPNLICTPHAAWYSEQASIEMREEAAREIRRAITGRIPDSLKNCVNKDHLTAATHWASMDPAVVHPELNGAAYRYPPGVVNVGSAVLPTA-EGI-PSAISLSHGLPAVVHPPHAPSPGQTVKPEADRDHPSDQ
>Latimeria_A
KQKVKRQRLDRLGIRPPIMNGPMHPRPLVALLDGRDCTVEMPILKDVATVAFCDAQSTQEIHEKVLNEAVGALMYHTITLTREDLEKFKALRIIVRIGSGFDNIDIKSAGDLGIAVCNVPAASVEETADSTMCHILNLYRRTTWLHQALREGTRVQSVEQIREVASGAARIRGETLGIIGLGRVGQAVALRAKAFGFNVIFYDPYLSDGIERALGLQRVSTLQDLLFHSDCVTLHCSLNEHNHHLINDFTIKQMRQGAFLVNTARGGLVDEKALAQALKEGRIRGAALDVHESEPFSFSQGPLKDAPNLICTPHAAWYSEQASIEMREEAAREIRRAITGRIPDNLKNCVNKDFLSAPTSWASIDPAVVHPELNGAAYRYPPGVVSVAPTGLPTAVEGIVPSALSLSHGLPAVAHPPHAPSPGQTVKPEADREHPTDQ
>R_bivittatum_Amphibia_CtBP1
KHKVKRQRLDRIGIRPPIMNGPMHPRPLVALLDGRDCTVEMPILKDVATVAFCDAQSTQEIHEKVLNEAVGALMYHTITLTREDLEKFKALRIIVRIGSGFDNIDIKSAGDLGIAVCNVPAASVEETADSTMCHILNLYRRTTWLHQALREGTRVQSVEQIREVASGAARIRGETLGIIGLGRVGQAVALRAKAFGFSVIFYDPYLSDGIERALGLQRVSTLQDLLFHSDCVTLHCSLNEHNHHLINDFTIKQMRQGAFLVNTARGGLVDEKALAQALKEGRIRGAALDVHESEPFSFSQGPLKDAPNLICTPHAAWYSEQASIEMREEAAREIRRAITGRIPDSLKNCVNKDHLTAATHWANMDPAVVHPELNGAAYRYPPGVVSVAPTGLP-TGEGIVPSAISLSHGLPAVVHPPHAPSPGQTVKPEADRDHPSDQ
>A.sinensis_Sauria_CtBP1-like
RRELGPQGRDPVGIRPPIVNGPMPARPLVALLDGRDCTVEMPILKDVATVAFCDAQSTQEIHEKVLNEAVGALMYHTITLSRQDLEKFKALRVIVRIGSGYDNVDIKSAAELGIAVCNVPSSSVEETADSTLCHILNLYRRVTWLHQAMREGNRASSIEQIREVAGGAVRIRGETLGIIGLGRVGQAVALRAKTFGFNVIFYDPYLPDGVERSLGLQRVGTLQDLLMHSDCISLHCSLNEHNHHLINDFTIKQMRQGCFLVNTARGGLVDEKALAQALKEGRIRGTALDVHESEPFSFAQGPLKDAPNVICTPHAAWYSEQASIESREDAAREIRRAITGHIPDALKNCVNKEYLLLAAQWSNIDPATVHPELNGAAYRFPPGVVGVAAPGEPTVLEGMV------THGIPSVSHSPRTPSPGETSKLDPDREIPADQ
>P.vitticeps_Sauria_CtBP1-like
RHKVKRQRLDRIGIRPPIGNGPMPARPLVALLDGRDCTVEMPILKDVATVAFCDAQSTQEIHEKVLNEAVGALMYHTITLSRQDLEKFKALRVIVRIGSGYDNVDIKSAAELGIAVCNIPSSSVEETADSTLCHILNLYRRVTWLHQAMREGNRASSMEQIREVAGGAVRIRGETLGIIGLGRVGQAVALRAKPFGFNVVFYDPYLPDGVERSLGLQRMATLQDLLMHSDCITLHCSLNEHNHHLINDFTIKQMRQGCFLVNTARGGLVEEKALAQALKEGRIRGAALDVHESEPFSFANGPLKDAPNVICTPHTAWYSEQASIESREDAAKEIRRAITGHIPDSLRNCVNKEYLLLAAQWSSIDPAAVHPELNGAAYRFPPGVVGVANPGLPPPVEGIV-----AAHGIPSVSHSPHTPSPGESSKLEPDREISTDQ
>T_elegans_Sauria_CtBP1-like
RHKVKRQRLDRIGIRPPIGNGPMPARPLVALLDGRDCTVEMPILKDVATVAFCDAQSTQEIHEKVLNEAVGALMYHTITLSRQDLEKFKALRVIVRIGSGYDNVDIKSAAELGIAVCNIPSSSVEETADSTLCHILNLYRRVTWLHQAMREGNRASSMEQIREVAGGAVRIRGETLGIIGLGRIGQAVALRAKPFGFNIMFYDPYLPDGVERSLGLQRMATLQDLLMHSDCITLHCSLNEHNHHLINDFTIKQMRQGCFLVNTARGGLIEEKALAQALKEGRIRGAALDVHESEPFSFANGPLKDAPNVICTPHTAWYSEQASIESREDAAKEIRRAITGHIPDGLRNCVNKEYLLLAAQWSSIDPAAVHPELNGATYRFP-GVVGVGTSGLPPPVEGIV------AHSIPSVSHSPHTPSPGESSKLEPDREISTDQ
>C_mydas_Sauria_CtBP1-like
RHKVKRQRLDRIGIRPPIVNGPMPARPLVALLDGRDCTVEMPILKDVATVAFCDAQSTQEIHEKVLNEAVGALMYHTITLSRQDLEKFKALRVIVRIGSGYDNVDIKSAAELGIAVCNIPSSSVEETADSTLCHILNLYRRVTWLHQAMREGNRASSMEQIREVAGGAVRIRGETLGIIGLGRVGQAVALRAKPFGFNVIFYDPYLPDGVERSLGLQRIGTLQDLLMHSDCITLHCSLNEHNHHLINDFTIKQMRHGCFLVNTARGGLVDEKALAQALKEGRIRGTALDVHESEPFSFAQGPLKDAPNVICTPHTAWYSEQASIESREDAAKEIRRAITGHIPDTLRNCVNKEYLLLAAQWPSIDPAAVHPELNGAAYRFPPGVVGVAAPGEPAVVEGIV------AHGMPSVSHSPRTPSPGETSKQDPDREIPTDQ
>C_ustulatus_Sauria_CtBP1-like
RHKVKRQRLDRIGIRPPIVNGPMPARPLVALLDGRDCTVEMPILKDVATVAFCDAQSTQEIHEKVLNEAVGALMYHTITLSRQDLEKFKALRVIVRIGSGYDNVDIKSAAELGIAVCNIPSSSVEETADSTLCHILNLYRRVTWLHQALREGNRASSVEQIREVAGGAVRIRGETLGIIGLGRVGQAVALRAKSFGFNVIFYDPYLPDGVERSLGLQRVGTLQDLLMHSDCITLHCSLNEHNHHLINDFTIKQMRQGCFLVNTARGGLVDEKALAQALKEGRIRGTALDVHESEPFSFAQGPLKDAPNVICTPHTAWYSEQASIESREDAAKEIRRAITGHIPDALRNCVNKEYLLLAAQWSNIDPATVHPELNGAAYRFPPGVVGVANPGEPPVVEGIV------AHGIPPVSHSPRTPSPGETSKLDADREIPADQ
>C_anna_Sauria_CtBP1-like
RHKVKRQRLDRIGIRPPIVNGPMPARPLVALLDGRDCTVEMPILKDVATVAFCDAQSTQEIHEKVLNEAVGALMYHTITLSRQDLEKFKALRVIVRIGSGYDNVDIKSAAELGIAVCNIPSSSVEETADSTLCHILNLYRRVTWLHQAMREGNRASSVEQIREVAGGAVRIRGETLGIIGLGRVGQAVALRAKSFGFNVIFYDPYLPDGVERSLGLQRVGTLQDLLMHSDCITLHCSLNEHNHHLINDFTIKQMRQGCFLVNTARGGLVDEKALAQALKEGRIRGTALDVHESEPFSFAQGPLKDAPNVICTPHTAWYSEQASIESREDAAKEIRRAITGHIPDALRNCVNKEYLMLAAQWSSIDPATVHPELNGAAYRFPPGVVGVATPGLPPVVEGIV------AHGIPSVSHSPRTPSPGETSKLDADREIPADQ
>N.parkeri_Amphibia_CtBP1-like
KHKVKRQRLDRIGIRPPILNGPMPVRPLVALLDGRDCTVEMPILKDVATVAFCDAQSTQEIHEKVLSEAVGALMYHTISLSREDLEKFKALRIIIRIGSGYDNIDIKSAADLGIAVCNIPSSSVEETADSTLCHILNLYRRVTWLHQAMREGNRASSVEQIREVAGGAARIRGETLGIIGLGRVGQAVALRAKAFGFTVIFYDPYLPDGVERSLGLQRMGTLQELLMHSDCITLHCSLNEHNHHLINDFTIKQMRQGCFLVNTARGGLVDEKALAQALKDGRVRGAALDVHESEPFSFSQGPLKDAPNLICTPHTAWYSEHASIEAREEAAKEVRRAIAGPIPDCLRNCVNKEYLLAAAQWSGMETV--HPELNGATYRFPPGVVGVAAPGHPAAVEGLV----AAPHPLPAV---SHTPSPGQTTKPDPDREIPTDQ
>X.laevis_Amphibia_CtBP1-like
KHKVKRQRLDRIGIRPPILNGPMPARPLVALLDGRDCTVEMPVLKDVATVAFCDAQSTQEIHEKVLSEAVGALMYHTISLSREDLEKFKALRIIIRIGSGYDNIDIKSAAELGIAVCNIPASSVEETADSTLCHILNLYRRVTWLHQAMREGNRPASVEQIREVAGGAARIRGETLGIIGLGRIGQAVALRAKAFNFTVIFYDPYLPDGVERSLGLQRMATLQELLMHSDCITLHCSLNEHNHHLINDFTIKQMRQGCFLVNTARGGLVDEKALAQALKDGRIRGAALDVHESEPFSFSQGPLKDAPNLICTPHSAWYSEHASIEAREEAAKEIRRAIAGPIPDALRNCVNKEYLLAAVQWSGMEQAAVHPELNGASYRFPPGVVGVTTTGHPSAIEGLV----ASSHPLPSV---SHTPSPGQTSKPDPDREIPTDQ
>X.tropicalis_Amphibia_CtBP1-like
KHKVKRQRLDRIGIRPPILNGPMPVRPLVALLDGRDCTVEMPILKDVATVAFCDAQSTQEIHEKVLSEAVGALMYHTISLSREDLEKFKALRIIIRIGSGYDNIDIKSAAELGIAVCNIPSSSVEETADSTLCHILNLYRRVTWLHQAMREGNRPASVEQIREVAGGAARIRGETLGIIGLGRIGQAVALRAKAFNFTVIFYDPYLPDGVERSLGLQRMATLQELLMHSDCITLHCSLNEHNHHLINDFTIKQMRQGCFLVNTARGGLVDEKALAQALKDGRIRGAALDVHESEPFSFSQGPLKDAPNLICTPHTAWYSEHASIEAREEAAKEIRRAIAGPIPDALRNCVNKEYLLAAVQWSGMEQATVHPELNGAGYRFPPGVVGVTTTGHPSAIEGLV----ASSHPLPSV---SHTPSPGQTSKPDPDREIPTDQ
>A_mexicanum_Amphibia_CtBP1-like
KHKVKRQRLDRIGIRPPILNGPMPSRPLVALLDGRDCTVEMPILKDVATVAFCDAQSTQEIHEKVLCEAVGALMYHTISLSREDLEKFKALRIIIRIGSGYDNIDIKSAAELGIAVCNIPSSSVEETADSTLCHILNLYRRVTWLHQAMREGNRASSVEQIREVAGGAARIRGETLGIIGLGRVGQAVALRAKVFGFSVIFYDPYLPDGVERSLGLQRMGTLQDLLVHSDCITLHCSLNEHNHHLINDFTMKQMRQGCFLVNTARGGLVDEKALAQALKEGRIRGAALDVHESEPFSFSQGPLKDVPNLICTPHTAWYSEQASIESREEAAKEIRRAIAGPIPDALRNCVNKEYLLAATQWSGIDPSAAHAELNGAVYRFPPGVVGVAPQGLPTSVDGMV-GSHPLPHGIPSL---SHTPSPGQTNKPDPDREIPTDQ
>G_seraphini_CtBP1-like
KHKVKRQRIDRIGIRSPILNGPMPTRPLVALLDGRDCTVEMPILKDVATVAFCDAQSTQEIHEKVLNEAVGALMYHTISLSREDLEKFKALRIIIRIGSGYDNIDIKSAAELGIAVCNIPSSSVEETADSTLCHILNLYRRVTWLHQAMREGNRACSVEQIREVAGGAARIRGETLGIIGLGRVGQAVALRAKAFGFNVIFYDPYLPDGVERSLGLQRMGTLQDLLIHSDCITLHCSLNEHNHHLINDFTIKQMRQGCFLVNTARGGLVDEKAIAQALKEGRIRGAALDVHESEPFSFSQGPLKDAPNLICTPHTAWYSEQASIESREEAAKEIRRAISGPIPDALRNCVNKEYLLAAAQWSGMEPAASHGELNGAAYRFPPGMVGVTPPVLPS-VDGLV------ASSIPHMTH---TPSPGQTSKPESDREISTDQ
>R_bivittatum_Amphibia_CtBP1-like
KHKVKRQRIDRIGIRSPILNGPMPTRPLVALLDGRDCTVEMPILKDVATVAFCDAQSTQEIHEKVLNEAVGALMYHTISLSREDLEKFKALRIIIRIGSGYDNIDIKSAAELGIAVCNIPSSSVEETADSTLCHILNLYRRVTWLHQAMREGNRACSVEQIREVAGGAARIRGETLGIIGLGRVGQAVALRAKAFGFNVIFYDPYLPDGVERSLGLQRMGTLQDLLIHSDCITLHCSLNEHNHHLINDFTIKQMRQGCFLVNTARGGLVDEKAMAQALKEGRIRGAALDVHESEPFSFSQGPLKDVPNLICTPHTAWYSEQASIESREEAAKEIRRAISGPIPDALRNCVNKEYLLAAAQWSGMEPTASHAELNGATYRFPP-VVGVAPPVLPSSVDGLV----------PPIAHVTHTPSPGQTSKPEPDREISSDQ
>C_milii_Chondrichthyes_CtBP1-like
KHKVKRARLDRIGIRPPILNGPMHPRPLVALLDGRDCTVEMPILKDVATVAFCDAQSTQEIHEKVLNEAVGALMYHTITLTREDLEKFKALRIIVRIGSGYDNVDIKSAADLGIAVCNIPSSSVEETADSTLCHILNLYRRTTWLHQALREGTRVSSVEQIREVAAGAARIRGETLGIIGLGRVGQAVALRAKTFGFNVIFYDPYLPDGVEKSLGLQRISTLQDLLVHSDCVTLHCSLNEHNHHLINDFTIKQMRQGAFLVNTARGGLVDEKALAQALKDGRIRGAALDVHESEPFSFSQGPLKDAPNLICTPHTAWYSEQASIEVREEAAREIRRAITGRIPDALKNCVNKEYLSAAAQWTSIDPAAVHPELNGAAYRFPSGVVGVTAAGIPAAVEGIV-GALPMQHGMTSVAHPSHTPSPGLTAKSEPDREIPADQ
>S_canicula_Chondrichthyes_CtBP1-like
KHKVKRARLDRIGIRPPILNGPMHPRPLVALLDGRDCTVEMPVLKDVATVAFCDAQSTQEIHEKVLNEAVGALMYHTITLTREDLEKFKALRIIVRIGSGYDNVDIKSAADLGIAVCNIPSSSVEETADSTLCHILNLYRRSTWLHQALREGTRVSSVEQIREVAAGAARIRGETLGIIGLGRVGQAVALRAKTFGFNVIFYDPYLPDGVEKSLGLQRISTLQDLLVHSDCVTLHCSLNEHNHHLINDFTIKQMRQGAFLVNTARGGLVDEKALSQALKDGRIRGAALDVHESEPFSFSQGPLKDAPNLICTPHTAWYSEQASIEVREEAAREIRRAITGRIPDTLKNCVNKEYLAAASQWTGIDPVAVHPELNGATYRFPSGVVGVTAAGIPAAVEGIV-GAIPMQHGMPSVAHPSHTPSPSQTTKSEPDRDIPADQ
>C.carcharias_Chondrichthyes_CtBP1-like
KHKVKRARLDRIGIRPPILNGPMHPRPLVALLDGRDCTVEMPVLKDVATVAFCDAQSTQEIHEKVLNEAVGALMYHTITLTREDLEKFKALRIIVRIGSGYDNVDIKSAADLGIAVCNIPSSSVEETADSTLCHILNLYRRSTWLHQALREGTRVSSVEQIREVAAGAARIRGETLGIIGLGRVGQAVALRAKTFGFNVIFYDPYLPDGVEKSLGLQRISTLQDLLVHSDCVTLHCSLNEHNHHLINDFTIKQMRQGAFLVNTARGGLVDEKALSQALKDGRIRGAALDVHESEPFSFSQGPLKDAPNLICTPHTAWYSEQASIEVREEAAREIRRAITGRIPDTLKNCVNKEYLAAAAQWTGIDPVAVHPELNGAAYRFPSGVVGVTAAGIPAAVEGIV-GAIPMQHGMPSVAHPSHTPSPSQTAKSEPDRDIPADQ
>A_radiata_Chondrichthyes_CtBP1-like
KHKVKRARLDRIGIRPPILNGPMHPRPLVALLDGRDCTVEMPVLKDVATVAFCDAQSTQEIHEKVLNEAVGALMYHTITLTREDLEKFKALRIIVRIGSGYDNVDIKSAADLGIAVCNIPASSVEETADSALCHILNLYRRSTWLHQALREGTRVSSVEQIREVAAGAARIRGETLGIIGLGRIGQAVALRAKTFGFNVIFYDPYLPDGVEKSLGLQRISTLQDLLVHSDCVTLHCSLNEHNHHLINDFTIKQMRQGAFLVNTARGGLVDEKALAQALKDGRIRGAALDVHESEPFSFSQGPLKDAPNLICTPHTAWYSEQASIEVREEAAREIRRAITGRIPDTLKNCVNKEYLATASQWTGIDPVAVHPELNGAAYRFPSGVVGVTAAGIPAAVEGIV-GAIPMQHGMPSVAHPSHTPSPSQTVKAEPDRDIPADQ
>P_annectens_Lungfish_CtBP1-like
KQKVKRQRLDRIGIRPPIPNGPMHPRPLVALLDGRDCTVEMPILKDVATVAFCDAQSTQEIHEKVLNEAVGALMYHTITLSREDLEKFKALRIIVRIGSGYDNIDFKSAADLGIAVCNIPSSSVEETADSTLCHILNLYRRVTWLHQALREGTRAASVEQIREVASGAARIRGETLGIIGLGRIGQAVALRAKVFGFNVIFYDPYLPDGVERSLGLQRMSTLQDLLLHSDCVSLHCNLNEHNHHLINDFTIKQMRQGAFLVNTARGGLVDEKALSQALKEGRIRGAALDVHESEPFSFSQGPLKDAPNLICTPHTAWYSEQSSIEAREEAAKEIRRAITGRIPDSLKNCVNKDYLLAAAQWSSVDPSTVHQELNGASYRFP-AVVGVAPPGIPAAVEGMV-TSLPLSHGMTPVAHSPHTPSPGQTTKPEVDREIPADQ
>Latimeria_B
KHKVKRQRLDRIGIRPPILNGPMHPRPLVALLDGRDCTVEMPILKDVATVAFCDAQSTQEIHEKVLNEAVGALMYHTITLSRDDLEKFKALRIIVRIGSGYDNIDIKAAAELGVAVCNIPSSSVEETADSTLCHILNLYRRVTWLHQAMREGTRATSVEQIREVAGGAARVRGETLGIIGLGRVGQAVALRAKVFGFSVIFYDPYLPDGVERSLGLQRMSTLQDLLMHSDCVTLHCSLNEHNHHLINDFTIKQIRQGAFLVNTARGGLVDEKALAQALKEGRIRGAALDVHESEPFSFSQSPLKDAPNLICTPHTAWYSEQASIEAREEAAKEVRKAITGRIPDSLRNCINKEFFMTPTQWSNIDPAAVHPELNGGAYRFPAGVVGVTAAGIPAVVEGIV-GSLPLTHGIPSVVHPAHASSPGQTTKPEADREIPADQ
>S_formosus_Teleostei_CtBP1-like
KHKVKRQRLDRIGIRPPILNGPMHPRPLVALLDGRDCTVEMPILKDVATVAFCDAQSTQEIHEKVLNEAVAALMYHTITLTRDDLDKFKGLRVIVRIGSGFDNVDIKAAAELGIAVCNVPSSSIEETADTAICMILNLYRRVTWMHQALREGTRACGVEQIREVAGGAARIRGETLGIIGLGRVGQAVALRAKAFGFNVLFYDPYLPDGVERSLGLQRMATLQDLLIHSDCVSLHCSLNEHNHHLINDFTIKQMRQGAFLVNTARGGLVDEKALAQALKEGRIRGAALDVHEIEPFSFSQSALKDAPNLICTPHTSWYSEQASIEAREEAAREVRRAITGRIPDSLKNCVNKEYLMASPQWPGMDSSTVHPELNGATYRFPTGLVGVPAGGLPATMEGIV-GTMPIAHGIAPVSRPPHTPSPGQPSKAETDRDLPADQ
>C_harengus_Teleostei_CtBP1-like
----------------------MHPRPLVALLDGRDCTVEMPVLKDVATVAFCDAQSTTEIHEKVLNEAVGALMYHTITLSRDDLDKFKSLRIIVRIGSGFDNVDIKAAAELGIAVCNVPSSSVEETADTALCLILNLYRRVTWMHQALREGTRASSVEQIREVAGGAARIRGETLGIIGLGRIGQAVALRAKAFGFNVIFYDPYLPDGVERSLGLQRMTTLQDLLIHSDCVSLHCSLNEHNHHLINDFTIKQMRQGAFLVNIARGGLVDEKALAQALKEGRIRGAALDVHETEPFSFSQGPLKDAPNLICTPHTSWYSEQASVEAREEAAKEVRRAITGRIPDSLKNCVNKEYLKTTPQWPSMDPSTVHPELNGGAYRFASNLVGVTAGGLMAAMEGIV-GTLPMAHGVAPVSRPPHTPSPSQPSKAETDRDLPADQ
>C_harengus_Teleostei_CtBP1a
KHKVKRQRLDRIGIRPPILNGPMHPRPLVALLDGRDCTIEMPILKDVATVAFCDAQSTQEIHEKVLNEAVGALLYHTITLSRDDLEKFKGLRVIVRIGSGFDNVDIKAAAELGIAVCNVPASSVEETADTSMCLILNLYRRVTWMHQALREGTRAASVEQIREVAGGAARIRGETLGIIGLGRVGQAVALRAKAFGFGVIFYDPYLPDGVERSLGLQRMATLQDLLIHSDCVSLHCSLNEHNHHLINDFTIKQMRQGAFLVNTARGGLVDEKALAQALKEGRIRGAALDVHETEPFSFSQGPLKDAPNLICTPHTSWYSEQASIEAREEAAREMRRAITGRIPDSLKNCVNKEYLMTASQWTGMEATAVHPEVNGAAYRFPAGLISVATGGLPAGVESIV-ASLPMAHGITPVTQLPHTPSPGQPTKAESDRDNPSDQ
>A_anguilla_Teleostei_CtBP1a
KHKVKRQRLDRIGIRPPILNGPLHPRPLVALLDGRDCTVEMPVLKDVATVAFCDAQSTQEIHEKVLNEAVGALMYHTITLSRDDLDKFKGLRIIVRIGSGYDNVDIKAAAELGIAVCNVPASSVEETADTALCLILNLYRRVTWMHQALREGTRASSVEQIREVAGGAARIRGETLGIIGLGRTGQAVALRAKVFGFSVIFYDPYLPDGVERSLGLQRMPTLQDLLMHSDCVSLHCSLNEHNHHLINDFTIKQMRQGAFLVNTARGGLVDEKALAQALKEGRIRGAALDVHEAEPFSFSQGVLKDAPNLICTPHSAWYSEQASVEAREEAAREVRRAITGRIPDSLKNCVNKEYLLATPQWPGMDPSSVHSELNGTAYRFSAGLVGVTAGGLSAAVEGIV-GSLPMAHGIAPVSRPPHTPSPGQPSKAETDRDIPADQ
>M_cyprinoides_Teleostei_CtBP1-like
KHKVKRQRLDRIGIRPPILNGPMHPRPLVALLDGRDCTVEMPVLKDVATVAFCDAQSTQEIHEKVLNEAVGALMYHTITLSRDDLDKFKGLRIIVRIGSGFDNVDIKAAAELGIAVCNVPSSSVEETADTALCLILNLYRRVTWMHQALREGTRASSVEQIREVASGAARIRGETLGIIGLGRVGQAVALRAKAFGFGVIFYDPYLPDGVERSLGLQRMPTLQDLLIHSDCVSLHCSLNEHNHHLINDFTIKQMRQGAFLVNTARGGLVDEKALAQALKEGRIRGAALDVHETEPFSFSQGPLKDAPNLICTPHSAWYSEQASIEAREEAAREVRRAITGRIPDSLKNCVNKEYLMATPQWTGMDASSVHSELNGAAYRFPTGLVGVTAGGLSAAVEGIV-GTLPMAHGIAPVSRPPHTPSPGQPSKAETDRDIPADQ
>C_macropomum_Teleostei_CtBP1-like
KHKVKRQRLDRIGIRPPILNGPMHPRPLVALLDGRDCTVEMPILKDVATVAFCDAQSTQEIHEKVLNEAVAALLYHTITLSRDDLEKFKGLRVIVRIGSGFDNVDVKAAAELGIAVCNVPAASVEETADTSMCLILNLYRRVTWMHQALREGTRATSVEQIREVAGGAARIRGETLGIIGLGRVGQAVALRAKAFGFGVIFYDPYLPEGVERSLGLQRMATLQDLLIHSDCVSLHCSLNEHNHHLINDFTIKQMRQGAFLVNTARGGLVDEKALAQALKEGRIRGAALDVHETEPFSFSQGPLKDAPNLICTPHTSWYSEQASIEAREEAAREVRRAITGRIPDSLKNCVNKEYLMAASQWSSMEAATVHSELNGTAYRFPAGLIGVAPGGLPAGVEGMV-GALPLAHAIAPVSHPPHTPSPGQPSKAEADRDVPSDQ
>A_anguilla_Teleostei_CtBP1-like
KLKVKRQRLDRIGIRPPILNGPMHPRPLVALLDGRDCTVEMPILKDVATVAFCDAQSTQEIHEKVLNEAVGALLYHTITLSRDDLDKFKGLRIIVRIGSGFDNVDIKAAAELGIAVCNVPACSVEETADTALCLILNLYRRVTWMHQALREGTRAGSVEQIREVAGGAARIRGETLGIIGLGRVGQAVALRAKAFGFGVIFYDPYLPDGVERSLGLQRMSTLQDLLIHSDCVSLHCSLNEHNHHLINDFTIKQMRQGAFLVNTARGGLVDEKALAQALKEGRIRGAALDVHETEPFSFSQGALKDAPNLICTPHTSWYSEQASIEAREEAAREVRRAITGRIPDNLKNCVNKEYLMAASQWSSVDPSALHAELNGGAYRFPAGLIGVPAAALSAGVEGIV-ASLPLAHGIAPVSHPPHAPSPGQPSKAEADRDVPADQ
>S_formosus_Teleostei_CtBP1a
KHKVKRQRLDRIGIRPPIMNGPMHPRPLVALLDGRDCTVEMPILKDVATVAFCDAQSTQEIHEKVLNEAVGALLYHTITLSRDDLDKFKGLRIIVRIGSGFDNVDIKAAAELGIAVCNVPSSSVEETADTALCLILNLYRRVTWMHQALREGTRASSVEQIREVAGGAARIRGETLGIIGLGRVGQAVALRAKAFGFGVIFYDPYLPDGVERSLGLQRMATLQDLLIHSDCVSLHCSLNEHNHHLINDFTIKQMRQGAFLVNTARGGLVDEKALAQALKEGRIRGAALDVHETEPFSFSQGPLKDAPNLICTPHTSWYSEQASIEAREEAAREVRRAITGRIPDSLKNCVNKEYLMAASQWPGIDAAAVHPELNGGAYRFSTGLIVPT-GGLPTGVEGIVPASLPIAHGIAPVSHPPHTPSPGQPSKAESDRDMPADQ
>M_cyprinoides_Teleostei_CtBP1a
----------MQGIRPPILNGPMHPRPLVALLDGRDCTVEMPILKDVATVAFCDAQSTQEIHEKVLNEAVGALLYHTITLSRDDLDKFKGLRIIVRIGSGFDNVDIKAAAELGIAVCNVPASSVEETADTALCLILNLYRRVTWMHQALREGTRASSVEQIREVAGGAARIRGETLGIIGLGRVGQAVALRAKAFGFGVIFYDPYLPDGVERSLGLQRMSTLQDLLIHSDCVSLHCSLNEHNHHLINDFTIKQMRQGAFLVNTARGGLVDEKALAQALKEGRIRGAALDVHETEPFSFSQGPLKDAPNLICTPHTSWYSEQASIEAREEAAREVRRAITGRIPDSLKNCVNKEYLMTASPWPGMEAAAVHPELNGA-YRFPAGLIGVTAGALPAGVEGIV-GSLPLAHGIAPVSHPPHTPSPGQPSKAEADRDVPADQ
>A_calva_Holostei_CtBP1-like
------------GIRPPILNGPMHPRPLVALLDGRDCTVEMPILKDVATVAFCDAQSTQEIHEKVLSEAVGALMYHTITLSRDDLDKFKGLRVIVRIGSGFDNIDIKAAAELGIAVCNVPSSSVEETADSTLCHVLNLYRRVSWLHQALREGTRASSVEQIREVAGGAARIRGETLGIIGLGRVGQAVALRAKAFGFGVIFYDPYLPDGVERSLGLQRMATLQDLLAHSDCVSLHCSLNEHNHHLVNDFTIKQ---GAFLVNTARGGLVDEKALAQALKEGRIRGAALDVHETEPFSFSLGALKDAPNLICTPHTAWYSEQASIEAREEAAREVRRAITGRIPDTLKNCVNKEYLMAAAQWPSLDPAASHPELNGAAYRFPAGMVAVGVGGLPATVEGLV-------SGPLPISHPPHTPSPGQTSKPEPDRDVPADQ
>L_oculatus_Holostei_CtBP1-like
KHKVKRQRLDRIGIRPPILNGPMHPRPLVALLDGRDCTVEMPILKDVATVAFCDAQSTHEIHEKVLNEAVGALMYHTITLSRDDLDKFKGLRVIVRIGSGFDNIDIKAAAELGIAVCNVPSSSVEETADSTLCHILNLYRRVSWLHQALREGTRAASVEQIREVAGGAARIRGETLGIIGLGRVGQAVALRAKAFGFSVIFYDPYLPDGVERSLGLQRMATLQDLLVHSDCVSLHCSLNEHNHHLINDFTIKQMRQGAFLVNTARGGLVDEKALAQALKEGRIRGAALDVHETEPFSFSQGPLKDAPNLICTPHTAWYSEQASIEAREEAAREVRRAITGRIPENLKNCVNKEYLMAAAQWPSIDPAAVHPELNGAAYRFPASMVSVTAGGLPAAVEGLVPGSLPIAHGIAPVSHPPHAPSPGQPAKPEPDREVPADQ
>A_ruthenus_Chondrostei_CtBP1-like
----------MQGIRPPILNGPMHPRPLVALLDGRDCTVEMPILKDVATVAFCDAQSTQEIHEKVLNEAVGAMMYHTITLSRDDLDKFKGLRIIVRIGSGFDNIDIKAAAELGIAVCNIPSSSVEETADSTLCHILNLYRRVTWLHQAMREGTRASSVEQIREVAGGAARIRGETLGIIGLGRIGQAVALRAKAFGFSVIFYDPYLPDGVERSLGLQRMSTLQDLLIHSDCVSLHCCLNEHNHHLINDFTIKQMRQGAFLVNTARGGLVDEKALAQALKEGRIRGAALDVHETEPFSFSQGALKDAPNLICTPHTAWYSEQASIESREEAAKEVRRAITGRIPDSLKNCVNKEYLMAAAQWPTMDPASVHQELNGSAYRFPAGMVGVTAGGLPAAVEGMV-GTLSISHGIPP----SHAPSPGQTVKPESDREIPADQ
>E_calabaricus_Cladistia_CtBP1-like
LKSGSDSR--MQGIRPPILNGPMHPRPLVALLDGRDCTVEMPILKDVATVAFCDAQSTQEIHEKVLNEAVGALMYHTITLSRDDLDKFKGLRIIVRIGSGYDNIDIKAAAELGIAVCNVPSSSVEETADSTLCHILNLYRRVTWLHQAMREGTRASSVEQIREVAGGAARIRGEKLGIIGLGRIGQAVALRAKAFGFNVIFYDPYLPDGVERSLGLQRMSTLQDLLIHSDCVSLHCRLNEHNHHLINDFTIKQMRQGAFLVNTARGGLVDEKALAQALKEGRIRGAALDVHENEPFSFSQGALKDAPNLICTPHSAWYSEQASIEAREEAAKEVRRAITGRIPDSLKNCVNKEYLMAAAQWSGMDPSTVHSELNGAAYRFATGMVGVNPSGLPAAVEGMV-GTLSISHGIPPVAHTAHTPSPGQTSKPESDREIPADQ
>P_senegalus_Cladistia_CtBP1-like
REEVAERQQD--GIRPPILNGPMHPRPLVALLDGRDCTVEMPILKDVATVAFCDAQSTQEIHEKVLNEAVGALMYHTITLSRDDLDKFKGLRIIVRIGSGYDNIDIKAAAELGIAVCNVPSSSVEETADSTLCHILNLYRRVTWLHQAMREGTRASSVEQIREVAGGAARIRGEKLGIIGLGRIGQAVALRAKAFGFNVIFYDPYLPDGVERSLGLQRMSTLQDLLIHSDCVSLHCRLNEHNHHLINDFTIKQMRQGAFLVNTARGGLVDEKALAQALKEGRIRGAALDVHENEPFSFSQGALKDAPNLICTPHSAWYSEQASIEAREEAAKEVRRAITGRIPDSLKNCVNKEYLMAAAQWSGMDPSTVHSELNGAAYRFATGMVGVNPSGLPAAVEGMV-GTLSISHGIPPVAHTAHTPSPGQTSKPESDREISADQ
>R_bivittatum_Amphibia_CtBP2
MSLYYQKITRRTSVRPQVMNGPMQPRPLVALLDGRDCTVEMPILKDLATVAFCDAQSTQEIHEKVLNEAVGAMMYHTITLTRGDLEKFKALRVIVRIGSGYDNIDIKAAADMGIAVCNIPSAAVEETADSTICHILNLYRRNTWLYQALREGNCIQNVEQIREVASGAARIRGETLGLIGFGRSGQAVAVRAKAFGFSIIIYDPYLQDGMERTLGVQRVFTLQDLLYQSDCVSLHCNLNEHNHHLINDFTIKQMRQGAFLVNTARGGLVDERALSQALKEGRIRGAALDVHELEPFSFAQGPLKEAPNVICTPHTAWYSEQASLEMREAAATEIRRALTGRIPESLKNCINKEFFLTIAPWSITDHQAVHPEINGMTYRYLPGI--------AAALDDVIPGGAPIMQNLPAVAPSSRVPSPIHSSKHSN-RDYPSNI
>A_mexicanum_Amphibia_CtBP2
------------------------------------------------------------------------MMYHTITLTREDLEKFKALRVVVRIGSGFDNVDIKAAGELGIAVCNIPSAAVEETADSSTCHILNLYRRNTWLYQALREGTRVQSVEHIREVASGAARIRGETLGLIGFGRSGQAVAVRAKAFGFNVIFYDPYLQDGIERSLGVQRVYTLQDLLYQSDCVSLHCNLNEHNHHLINDFTIKQMRQGAFLVNTARGGLVDEKALAQALKEGRIRGAALDVHECEPFTFTLGPLKDAPNLICTPHTAWYSEQASLEMREAAATEIRRALTGRIPDNLRNCVNKEFLMSASLWAHGEQQVLHQDINGVTYRYPPGVVGVTPGAIPAAMEGMTPGGAPISHNLPTAGRQSQAPSPNHPSKHSD---HPHEK
>S_canicula_Chondrichthyes_CtBP2
P-----------SIRPQIMNGPMHPRPLVALLDGRDCTVEMPILKDMATVAFCDAQSTQEIHEKVLNEAVGALMYHNITLTREDLEKFKALRIIVRIGSGYDNIDVKTAGELGIAVCNIPAAAVEETADSTLCHILNLYRRNTWLYQALREGTRVQSVEQIREVASGAARIRGETLGLIGFGRVSQAVAVRAKIFGFNIIFYDPYLPDGIERSLGVQRVYTLQDLLYQSDCVSLHCNLNEHNHHLINDFTIKQMRQGAFLVNTARGGLVDEKALAQGLKEGRIRGAALDVHESEPFSFTQGPLKDVPNLICTPHTSWYSEQASLEMREAAATEIRRAITGRIPDSLRNCVNKDYFVTTAAWPTMDQQAVHPELNGAT--YSQQLISFG--------DKML--------------------------------------
>C_milii_Chondrichthyes_CtBP2
KHKVKRQRLDRIGIRPQIMNGPMHPRPLVALLDGRDCTVEMPILKDMATVAFCDAQSTQEIHEKVLNEAVGALMYHNITLTREDLEKFKALRIIVRIGSGFDNIDIKTAGELGIAVCNIPAAAVEETADSTLCHILNLYRRNTWLYQALREGTRVQSVEQIREVASGAARIRGETLGLIGFGRIGQAVAVRAKIFGFNIIFYDPYLPDGIERSLGVQRVYTLQDLLYQSDCVSLHCNLNEHNHHLINDFTIKQMRQGAFLVNTARGGLVDEKALSQGLKEGRIRGAALDVHESEPFSFTQGPLKDAPNLICTPHTSWYSEQASLEMREAAATEIRRAITGRIPDSLRNCVNKDYFVTTAGWPTMDQQAVHPELNGATYRYPPGIVGVATAGIPASLEGMVPGGVPVSHNLPAVVHPSHTPSPNQPTKHESDREHASEQ
>C.carcharias_Chondrichthyes_CtBP2
KHKVKRQRLDRIGIRPQIMNGPMHPRPLVALLDGRDCTVEMPILKDMATVAFCDAQSTQEIHEKVLNEAVGALMYHNITLTREDLEKFKALRIIVRIGSGYDNIDVKTAGELGIAVCNIPAAAVEETADSTLCHILNLYRRNTWLYQALREGTRVQSVEQIREVASGAARIRGETLGLIGFGRVGQAVAVRAKIFGFNIIFYDPYLPDGIERSLGVQRVYTLQDLLYQSDCVSLHCNLNEHNHHLINDFTIKQMRQGAFLVNTARGGLVDEKALAQGLKEGRIRGAALDVHESEPFSFTQGPLKDAPNLICTPHTSWYSEQASLEMREAAATEIRRAITGRIPDSLRNCVNKDYFVTTAAWPTMDQQAVHPELNGATYRYPPGIVGVTPAGIPASMEGMVPGGVPVSHNLPAVVHPSHTPSPNQPTKHEGDREHTTEQ
>A_radiata_Chondrichthyes_CtBP2
S-----------SIRPQIMNGPMHPRPLVALLDGRDCTVEMPILKDMATVAFCDAQSTQEIHEKVLNEAVGALMYHNITLTREDLEKFKALRIIVRIGSGYDNIDVKTAGELGIAVCNIPAAAVEETADSTLCHILNLYRRNTWLYQALREGTRVQSVEQIREVASGAARIRGETLGLIGFGRVGQAVAVRAKIFGFNIIFYDPYLPDGIERALGVQRVYTLQDLLYQSDCVSLHCNLNEHNHHLINDFTIKQMRQGAFLVNTARGGLVDEKALAQGLKEGRIRGAALDVHESEPFSFTQGPLKDAPNLICTPHTSWYSEQASLEMREAAATEIRRAITGRIPDSLRNCVNKDYFVTTAAWPSMDPQAVHPELNGATYRYPPGIVGVTSAGITASMEGMIPGGVAVSHNLPAVVHPSHTPSPNQPTKHEGDREHATEQ
>A_ruthenus_Chondrostei_CtBP2
GRPLDPRQATATSIRPQIMNGPMHPRPLVALLDGRDCTVEMPILKDLATVAFCDAQSTQEIHEKVLNEAVGAMMYHTITLTREDLEKFKGLRVIIRIGSGYDNIDIKAAGELGIAVCNIPSAAVEETADSTLCHILNLYRRNTWLYQALREGTRVQSVEQIREVASGAARIRGETLGLIGFGRAGQAVAVRAKVFGFNVLFYDPYLQDGLERSLGVQRVYTLQDLLYQSDCVSLHCNLNEHNHHLINDFTIKQMRQGAFLVNSARGGLVDEKALAQALKEGRIRGAALDVHESEPFSFAQGPLKDAPNLICTPHTAWYSEQASLEMREAAASEIRRAITGRIPDSLRNCVNKEFFITTSPWSVMDQQVVHPDLNGATYRYPPGMVGVAPGGIPGAMEGMVPGGVPVPHSLPTVTHPSQAPSPNQPTKHRENREHLTEQ
>C_macropomum_Teleostei_CtBP2
PQTMNNKMTRRTSIRPQIMNGPLHPRPLVALLDGRDCTVEMPILKDLATVAFCDAQSTQEIHEKVLNEAVGAMMYHTITLTREDLEKFKALRIIIRIGSGYDNIDIKAAGELGIAVCNIPSAAVEETADSTLCHILNLYRRNTWLYQALREGTRVQSVEQIREVASGAARIRGETLGLIGFGRSGQAVAVRAKVFGFNVIFYDPYLQDGLERSLGVQRVYTLQDLLYQSDCVSLHCNLNEHNHHLINDFTIKQMRQGAFLVNTARGGLVDEKALAQALKEGRIRGAALDVHETEPFSFAQGPLKDAPNLICTPHTAWYSEQASLEMREAAATEIRRAITGRIPDSLRNCVNKEFFVTTATWGVMDQPGVHPELNGAAYRFPPGMVGVAPGGLPGALEGMVPGGVPVPHSLPSGTHPSQAPSPNQPSKLGESREHLTEQ
>C_mydas_Sauria_CtBP2
MQHSPYQKLTRRSIRPQIMNGPMHPRPLVALLDGRDCTVEMPILKDLATVAFCDAQSTQEIHEKVLNEAVGAMMYHTITLTREDLEKFKALRVIVRIGSGYDNIDIKAAGELGIAVCNIPSAAVEETADSTICHVLNLYRRNTWLYQALREGTRVQSVEQIREVASGAARIRGETLGLIGFGRTAQAVAVRAKAFGFSVIFYDPYLQDGIERSLGVQRVYTLQDLLYQSDCVSLHCNLNEHNHHLINDFTIKQMRQGAFLVNTARGGLVDEKALTQALKEGRIRGAALDVHESEPFSFAQGPLKDAPNLICTPHTAWYSEQASLEMREAAATEIRRAITGRIPESLRNCVNKEFFVTSAPWSVIDQQALHPELNGATYRYPPGMVSVAPGGIPAAMEGIIPGGIPVTHNLPTVAHPSQAPSPNQPTKHGDNREHPNEQ
>T_elegans_Sauria_CtBP2
GHHSPCQRSTRRSIRPQIMNGPLHPRPLVALLDGRDCTVEMPILKDLATVAFCDAQSTQEIHEKVLNEAVGAMMYHTITLTREDLEKFKALRVIVRIGSGYDNIDIKAAGELGIAVCNIPSAAVEETADSTLCHVLNLYRRNTWLYQALREGTRVQSVEQIREVASGAARIRGETLGLIGFGRTAQAVAVRAKAFGFNVIFYDPYLQDGIERSLGVQRVYTLQDLLYQSDCVSLHCNLNEHNHHLINDFTIKQMRQGAFLVNTARGGLVDEKALTQALKEGRIRGAALDVHESEPFNFAQGPLKDAPNLICTPHTAWYSEQASLEMREAAATEIRRAITGRIPESLRNCVNKEFFVTTAPWSVIDQQAIHPELNGATYRYPPGMMSVTPGGIPAAMEGIIPGGIPVTHNLPTVAHPSQAPSPNQPSKHGDNREHPNEQ
>P.vitticeps_Sauria_CtBP2
----P-------SIRPQIMNGPLHPRPLVALLDGRDCTVEMPILKDLATVAFCDAQSTQEIHEKVLNEAVGAMMYHTITLTREDLEKFKALRVIVRIGSGYDNIDIKAAGDLGIAVCNIPSAAVEETADSTLCHVLNLYRRNTWLYQALREGTRVQSVEQIREVASGAARIRGETLGLIGFGRTAQAVAVRAKAFGFNVIFYDPYLQDGIERSLGVQRVYTLQDLLYQSDCVSLHCNLNEHNHHLINDFTIKQMRQGAFLVNTARGGLVDEKALTQALKEGRIRGAALDVHESEPFSFAQGPLKDAPNLICTPHTAWYSEQASLEMREAAATEIRRAITGRIPESLRNCVNKEFFVTAAPWSVIDQQAIHPELNGATYRYPPGMVSVTPGGIPAAMEGIIPGGIPVTHTLPTVAHPSQAPSPNQPTKHGDNREHPNEQ
>C_anna_Sauria_CtBP2
KHKVKRQRLDRIGIRPQIMNGPMHPRPLVALLDGRDCTVEMPILKDLATVAFCDAQSTQEIHEKVLNEAVGAMMYHTITLTREDLEKFKALRVIVRIGSGYDNIDIKAAGELGIAVCNIPSAAVEETADSTVCHVLNLYRRNTWLYQALREGTRVQSVEQIREVASGAARIRGETLGLIGFGRTAQAVAVRAKAFGFNVIFYDPYLQDGIERSLGVQRVYTLQDLLYQSDCVSLHCNLNEHNHHLINDFTIKQMRQGAFLVNTARGGLVDEKALTQALKEGRIRGAALDVHESEPFSFAQGPLKDAPNLICTPHTAWYSEQASLEMREAAATEIRRAITGRIPDSLRNCVNKEFFVTTAPWSVIDQQAIHPELNGATYRYPPGMVTVAPGGIPAAMEGIIPGGIPVTHNLPTVAHPSQAPSPNQPTKHGDNREHPNEQ
>C_ustulatus_Sauria_CtBP2
KHKVKRQRLDRIGIRPQIMNGPMHPRPLVALLDGRDCTVEMPILKDLATVAFCDAQSTQEIHEKVLNEAVGAMMYHTITLTREDLEKFKALRVIVRIGSGYDNIDIKAAGELGIAVCNIPSAAVEETADSTVCHVLNLYRRNTWLYQALREGTRVQSVEQIREVASGAARIRGETLGLIGFGRTAQAVAVRAKAFGFNVIFYDPYLQDGIERSLGVQRVYTLQDLLYQSDCVSLHCNLNEHNHHLINDFTIKQMRQGAFLVNTARGGLVDEKALTQALKEGRIRGAALDVHESEPFSFAQGPLKDAPNLICTPHTAWYSEQASLEMREAAATEIRRAITGRIPESLRNCVNKEFFVTTAPWSVIDQQAIHPELNGATYRYPPGMVSVAPGGIPAAMEGIIPGGIPVTHNLPTVAHPSQAPSPNQPTKHGDNREHPNEQ
>A.sinensis_Sauria_CtBP2X2
KHKVKRQRLDRIGIRPQIMNGPMHPRPLVALLDGRDCTVEMPILKDLATVAFCDAQSTQEIHEKVLNEAVGAMMYHTITLTREDLEKFKALRVIVRIGSGYDNIDIKAAGELGIAVCNIPSAAVEETADSTICHVLNLYRRNTWLYQALREGTRVQSVEQIREVASGAARIRGETLGLIGFGRTAQAVAVRAKAFGFNVIFYDPYLQDGIERSLGVQRVYTLQDLLYQSDCVSLHCNLNEHNHHLINDFTIKQMRQGAFLVNTARGGLVDEKALTQALKEGRIRGAALDVHESEPFSFAQGPLKDAPNLICTPHTAWYSEQASLEMREAAATEIRRAITGRIPESLRNCVNKEFFVTTAPWSVIDQQAIHPELNGATYRYPPGMVSVAPGGIPAAMEGIIPGGIPVTHNLPTVAHPSQAPSPNQPTKHGDNREHPNEQ
>R_norvegicus_Mammalia_CtBP2
KHKVKRQRLDRIGIRPQIMNGPLHPRPLVALLDGRDCTVEMPILKDLATVAFCDAQSTQEIHEKVLNEAVGAMMYHTITLTREDLEKFKALRVIVRIGSGYDNVDIKAAGELGIAVCNIPSAAVEETADSTVCHILNLYRRNTWLYQALREGTRVQSVEQIREVASGAARIRGETLGLIGFGRTGQAVAVRAKAFGFSVIFYDPYLQDGIERSLGVQRVYTLQDLLYQSDCVSLHCNLNEHNHHLINDFTIKQMRQGAFLVNAARGGLVDEKALAQALKEGRIRGAALDVHESEPFSFAQGPLKDAPNLICTPHTAWYSEQASLEMREAAATEIRRAITGRIPESLRNCVNKEFFVTSTPWSVIDQQAIHPELNGATYRYPPGIVGVAPGGLPPAMEGIIPGGIPVTHNLPTVAHPSQAPSPNQPTKHGDNREHPNEQ
>D_leucas_Mammalia_CtBP2
KHKVKRQRLDRIGIRPQIMNGPLHPRPLVALLDGRDCTVEMPILKDLATVAFCDAQATQEIHEKVLNEAVGAMMYHTITLTREDLEKFKALRVIVRIGSGYDNVDIKAAGELGIAVCNIPSAAVEETADSTICHILNLYRRNTWLYQALREGTRVQSVEQIREVASGAARIRGETLGLIGFGRTGQAVAVRAKAFGFSVIFYDPYLQDGIERSLGVQRVYTLQDLLYQSDCVSLHCNLNEHNHHLINDFTIKQMRQGAFLVNAARGGLVDEKALAQALKEGRIRGAALDVHESEPFSFAQGPLKDAPNLICTPHTAWYSEQASLEMREAAATEIRRAITGRIPESLRNCVNKEFFVTTAPWSVIDQQAIHPELNGATYRYPPGIVGVAPGGLPAAMEGIIPGGIPVTHNLPTVAHPSQAPSPNQPTKHGDSREHPNEQ
>H_sapiens_Mammalia_CtBP2
------------------MNGPLHPRPLVALLDGRDCTVEMPILKDLATVAFCDAQSTQEIHEKVLNEAVGAMMYHTITLTREDLEKFKALRVIVRIGSGYDNVDIKAAGELGIAVCNIPSAAVEETADSTICHILNLYRRNTWLYQALREGTRVQSVEQIREVASGAARIRGETLGLIGFGRTGQAVAVRAKAFGFSVIFYDPYLQDGIERSLGVQRVYTLQDLLYQSDCVSLHCNLNEHNHHLINDFTIKQMRQGAFLVNAARGGLVDEKALAQALKEGRIRGAALDVHESEPFSFAQGPLKDAPNLICTPHTAWYSEQASLEMREAAATEIRRAITGRIPESLRNCVNKEFFVTSAPWSVIDQQAIHPELNGATYRYPPGIVGVAPGGLPAAMEGIIPGGIPVTHNLPTVAHPSQAPSPNQPTKHGDNREHPNEQ
>Latimeria_C
------------SIRPQIMNGPMHPRPLVALLDGRDCTVEMPILKDLATVAFCDAQSTQEIHEKVLNEAVGAMMYHTITLTREDLEKFKALRVIVRIGSGYDNIDIKAAGDLGIAVCNIPSAAVEETADSTTCHILNLYRRNTWLYQALREGTRVPSVEQIREVASGAARIRGETLGLIGFGRTGQAVAVRAKAFGFNVIFYDPYLQDGIERSLGVQRVYTLQDLLYQSDCVSLHCNLNEHNHHLINDFTIKQMRQGAFLVNTARGGLVDEKALAQALKEGRIRGAALDVHESEPFSFTQGPLKEAPNLICTPHAAWYSEQASLEMREAAATEIRRAITGRIPDSLRNCVNKEFFVTTATWSVMDQQTVHPELNGATYRYPPGVVGVAPGGIPAAMEGIVPGGVPVGHSLPTVAHPSQAPSPNQPTKHGDNREHPNEQ
>P_annectens_Lungfish_CtBP2
KHKVKRQRLDRIGIRPQIMNGPMHPRPLVALLDGRDCTVEMPILKDLATVAFCDAQSTQEIHEKVLNEAVGAMMYHTITLTREDLEKFKALRVIVRIGSGYDNIDIKAAGEMGIAVCNIPSAAVEETADSTVCHILNLYRRNTWLYQALREGTRVQSVEQIREVASGAARIRGETLGLIGFGRTGQAVAVRAKAFGFNVIFYDPYLQDGIERSLGVQRVYTLQDLLYQSDCVSLHCNLNEHNHHLINDFTIKQMRQGAFLVNTARGGLVDEKALAQALKEGRIRGAALDVHESEPFSFTQGPLKDAPNLICTPHTAWYSEQASLEMREAAATEIRRAVTGRIPDSLRNCVNREFFVTTATWSVMDQQAVHPELNGATYRYQPGVVGVTPGGIPAAMEGILPGGVPVTHTLPAVAHPSQAPSPNQPTKHGDNREHPNEQ
>E_calabaricus_Cladistia_CtBP2
VQNISQQKLTRRSIRPQIMNGPMHPRPLVALLDGRDCTVEMPILKDLATVAFCDAQSTQEIHEKVLNEAVGAMMYHTITLTREDLEKFKALRVIIRIGSGYDNIDIKAAGELGIAVCNIPSAAVEETADSTMCHILNLYRRNTWLYQALREGTRVQSVEQIREVASGAARIRGETLGLIGFGRTGQAVAVRAKVFGFNVIFYDPYLQDGLERSLGVQRVYTLQDLLYQSDCVSLHCNLNEHNHHLINDFTIKQMRQGAFLVNSARGGLVDEKALAQALKEGRIRGAALDVHETEPFSFAQGPLKDAPNLICTPHTAWYSEQASLEMREAAATEIRRAITGRIPDSLRNCVNKEFFVTTTPWSVMDQQVVHPELNGAAYRYPPGVVGVAPGGIPGAIEGMVPGGVPVPHSLPTVTHPSQTPSPNQPAKHGDNREHLTEQ
>A_calva_Holostei_CtBP2
VQNAVNQKLTRRSIRPQIMNGPMHPRPLVALLDGRDCTVEMPILKDLATVAFCDAQSTQEIHEKVLNEAVGAMMYHTITLTREDLEKFKALRVIIRIGSGYDNIDIKAAGELGIAVCNIPSAAVEETADSTLCHILNLYRRNTWLYQALREGTRVQSVEQIREVASGAARIRGETLGLIGFGRSGQAVAVRAKVFGFNVIFYDPYLQDGLERSLGVQRVYTLQDLLYQSDCVSLHCNLNEHNHHLINDFTIKQMRQGAFLVNSARGGLVDEKALAQALKEGRIRGAALDVHETEPFSFAQGPLKDAPNLICTPHTAWYSEQASLEMREAAATEIRRAITGRIPDSLRNCVNKEFFVTNAPWSVMDQQVVHPELNGAAYRYPPGMVGVAPGGMPGAMEGMVPGGVPIPHSLPAVTHPSQAPSPNQPSKHGDSREHVTEQ
>L_oculatus_Holostei_CtBP2
VQNVANQKITRRSIRPQIMNGPMHPRPLVALLDGRDCTVEMPILKDLATVAFCDAQSTQEIHEKVLNEAVGAMMYHTITLTREDLEKFKALRVIIRIGSGYDNIDIKAAGELGIAVCNIPSAAVEETADSTLCHILNLYRRNTWLYQALREGTRVQSVEQIREVASGAARIRGETLGLIGFGRTGQAVAVRAKVFGFNVIFYDPYLQDGLERSLGVQRVYTLQDLLYQSDCVSLHCNLNEHNHHLINDFTIKQMRQGAFLVNSARGGLVDEKALAQALKEGRIRGAALDVHESEPFSFAQGPLKDAPNLICTPHTAWYSEQASLEMREAAATEIRRAITGRIPDSLRNCVNKEFFVTTAPWSVMDQQVVHPELNGAAYRYPPGVVGVPPGGIPGAIEGMVPGGVPIPHSLPAVTHPSQAPSPNQPSKHGDNREHLTEQ
>P_senegalus_Cladistia_CtBP2
KHKVKRQRLDRISIRPQIMNGPMHPRPLVALLDGRDCTVEMPILKDLATVAFCDAQSTQEIHEKVLNEAVGAMMYHTITLTREDLEKFKALRVIIRIGSGYDNIDIKAAGELGIAVCNIPSAAVEETADSTMCHILNLYRRNTWLYQALREGTRVQSVEQIREVASGAARIRGETLGLIGFGRTGQAVAVRAKVFGFNVIFYDPYLQDGLERSLGVQRVYTLQDLLYQSDCVSLHCNLNEHNHHLINDFTIKQMRQGAFLVNSARGGLVDEKALAQALKEGRIRGAALDVHETEPFSFAQGPLKDAPNLICTPHTAWYSEQASLEMREAAATEIRRAITGRIPDSLRNCVNKEFFVTTTPWSVMDQQVVHPELNGAAYRYPPGVVGVAPGGIPGAIEGMVPGGVPVPHSLPTVTHPSQTPSPNQPAKHGENREHLTEQ
>C_harengus_Teleostei_CtBP2
KHKVKRQRLDRIGIRPQIMNGPMHPRPLVALLDGRDCTVEMPILKDLATVAFCDAQSTQEIHEKVLNEAVGAMMYHTITLTREDLEKFKALRIIIRIGSGYDNIDIKAAGELGIAVCNIPAAAVEETADSTICHILNLYRRNTWLYQALREGTRVQSVEQIREVASGAARIRGETLGLIGFGRTGQAVAVRAKVFGFNVIFYDPYLQDGLERSLGVQRVYTLQDLLYQSDCVSLHCNLNEHNHHLINDFTIKQMRQGAFLVNTARGGLVDEKALAQALKEGRIRGAALDVHETEPFSFAQGPLKDAPNLICTPHTAWYSEQASLEMREAAATEIRRAITGRIPDSLRNCVNKEFFVTTAPWAVMDQQGVHPELNGATYRYPPGLVGVAPGGIPGAMEGLVPGGVPVAHSLPSGTHPSQAPSPNQPSKHGETREHLTEQ
>A_anguilla_Teleostei_CtBP2-like
KHKVKRLRLDRIGIRPQIMNGPMQPRPLVALLDGRDCTVEMPILKDLATVAFCDAQSTQEIHEKVLNEAVGAMMYHTITLTREDLEKFKALRIIIRIGSGYDNIDIKAAGDLGIAVCNIPSAAVEETADSTLCHILNLYRRNTWLYQALREGTRVQSVEQIREVASGAARIRGETLGLIGFGRSGQAVAVRAKAFGFNVIFYDPYLQDGLERSLGVQRVYTLQDLLYQSDCVSLHCNLNEHNHHLINDFTIKQMRQGAFLVNSARGGLVDEKALAQALKEGRIRGAALDVHESEPFSFAQGPLKDAPNLICTPHTAWYSEQASLEMREAAATEIRRAITGRIPDSLRNCVNKEFFVTTAPWAVIDQQ-VHPELNGAPYRYPPGLVGVAPGGIPGTMEGMVPGGLPIAHTLPSGTHPSQAPSPNQPSKHSDTREHLTEQ
>M_cyprinoides_Teleostei_CtBP2-like
S-----------SIRPQIMNGPMHPRPLVALLDGRDCTVEMPILKDLATVAFCDAQSTQEIHEKVLNEAVGALMYHTITLTREDLEKFKALRIIIRIGSGYDNIDIKAAGELGIAVCNIPSAAVEETADSTMCHILNLYRRNTWLYQALREGTRVQSVEQIREVASGAARIRGETLGLIGFGRSGQAVAVRAKAFGFNVIFYDPYLQDGLERSLGVQRVYTLQDLLYQSDCVSLHCNLNEHNHHLINDFTIKQMRQGAFLVNSARGGLVDEKALAQALKEGRIRGAALDVHESEPFSFAQGPLKDAPNLICTPHTAWYSEQASLEMREAAATEIRRAITGRIPDSLRNCVNKEFFVTTAPWSVIDQQ-VHPELNGAAYRYPPGVVGVAPGGIPGAMEGMVPGGVPIAHTLPSGTHPSQAPSPNQPSKHGDTREHLTEQ
>S_formosus_Teleostei_CtBP2
KHKVKRQRLDRIGIRPQIMNGPLHPRPLVALLDGRDCTVEMPILKDLATVAFCDAQSTQEIHEKVLNEAVGAMMYHTITLTREDLEKFKALRIIIRIGSGYDNIDIKAAGELGIAVCNIPSAAVEETADSTMCHILNLYRRNTWLYQALREGTRVQSVEQIREVASGAARIRGETLGLIGFGRSGQAVAVRAKVFGFNVIFYDPYLQDGLERSLGVQRVYTLQDLLYQSDCVSLHCNLNEHNHHLINDFTIKQMRQGAFLVNTARGGLVDEKALAQALKEGRIRGAALDVHESEPFSFAQGPLKDAPNLICTPHTAWYSEQASLEMREAAATEIRRAITGRIPDSLRNCVNKEFFVSTAPWAVMDQQGVHPELNGAAYRFPPGVVGVAPGGIPGTMEGMVPGGVPVTHTLPSGTHPSQAPSPNQPAKHGDTREHLAEQ
>A_anguilla_Teleostei_CtBP2
KHKVKRQRLDRIGIRPQIMNGPMHPRPLVALLDGRDCTVEMPILKDLATVAFCDAQSTQEIHEKVLNEAVGAMMYHTITLTREDLEKFKALRIIIRIGSGYDNIDIKAAGELGIAVCNIPSAAVEETADSTLCHILNLYRRNTWLYQALREGTRVQSVEQIREVASGAARIRGETLGLIGFGRSGQAVAVRAKVFGFNVIFYDPYLQDGLERSLGVQRVYTLQDLLYQSDCVSLHCNLNEHNHHLINDFTIKQMRQGAFLVNAARGGLVDEKALAQALKEGRIRGAALDVHESEPFSFAQGPLKDAPNLICTPHTAWYSEQASLEMREAAATEIRRAITGRIPDSLRNCVNKEFFVTTAPWGVVDQQAVHPELNGAAYRYPPGVVGVAPGGIPGTMEGMVPGGVPVAHTLPSGTHPSQAPSPNQPSKHGDTREHLTEQ
>M_cyprinoides_Teleostei_CtBP2
KHKVKRQRLDRIGIRPQIMNGPMHPRPLVALLDGRDCTVEMPILKDLATVAFCDAQSTQEIHEKVLNEAVGAMMYHTITLTREDLEKFKALRIIIRIGSGYDNIDIKAAGELGIAVCNIPSAAVEETADSTMCHILNLYRRNTWLYQALREGTRVQSVEQIREVASGAARIRGETLGLIGFGRTGQAVAVRAKVFGFNVIFYDPYLQDGLERSLGVQRVYTLQDLLYQSDCVSLHCNLNEHNHHLINDFTIKQMRQGAFLVNAARGGLVDEKALAQALKEGRIRGAALDVHESEPFSFAQGPLKDAPNLICTPHTAWYSEQASLEMREAAATEIRRAITGRIPDSLRNCVNKEFFITTAPWGVIEQQAVHPELNGAAYRYPPGVVGVAPGGIPGTLEGMVPGGVPVAHTLPSGTHPSQAPSPNQPSKHGDTREHLTEQ
>C_macropomum_Teleostei_CtBP2-like
-----R------GIRPQIMNGPMHPRPLVALLDGRDCTVEMPILKDLATVAFCDAQSTQEIHEKVLNEAVGAMMYHTITLTREDLEKFKALRIIIRIGSGYDNIDIKAAGEMGIAVCNIPSAAVEETADSTLCHILNLYRRNTWLYQALREGSRVQSVEQIRELASGAARIRGETLGLIGFGRSGQAVAVRAKAFGFNVIFYDPYLQDGLERSLGVQRVYTLQDLLYQSDCVSLHCNLNEHNHHLINDFTIKQMRQGAFLVNCARGGLVDEKALAQALKEGRIRGAALDVHESEPFSFTQGPLKDAPNLICTPHTAWYSEQASLEMREAAATEIRRAITGRIPDSLRNCVNKEFFVATAPWGVAEQQ-VHAELNGGAYRLVQGQVGVTPGGVGGPAEGTKLASSAHAHSLLPVSQPSRAPSPSKPHTHSTENPTQSQN
>N.parkeri_Amphibia_CtBP2
RQKVKRLRLDQIGMRPQTLNGPMHPRPLIALLDGRDCTVEMPILKDLATVAFCDAQSTQEIHEKVLNEAVGAMMYHTITLTREDLEKFKSLRVIVRIGSGYDNIDIKAAGDMGVAVCNIPSAAVEETADSTICHILNLYRRNTWLYQALREGTRVQSVEQVREVASGAARVRGETLGLIGFGRVGQAVAVRAKVFGFSVIFYDPYLQDGTERALGVQRVYTLQDLLYQSDCVSLHCNLNEHNHHLINDFTIKQMRQGAFLVNTARGGLVDEKALAQALKEGRVRGAALDVHESEPFIYAQGPLKDVPNLICTPHTAWYSEQASLEMREAAATEIRRAITGRIPDSLRNCVNKEFLSATTQWATIEQAGTNVELNGATYR-------------------------------------SVCAQP-----LQGEKR-----
>X.laevis_Amphibia_CtBP2
NEKIKRLRLDQIGMRPQAVNGPMHPRPLVALLDGRDCTVEMPILKDLATVAFCDAQSTQEIHEKVLNEAVGAMMYHTITLTREDLEKFKSLRIIVRIGSGYDNIDIKAAGELGIAVCNIPSAAVEETADSTICHILNLYRRNTWLYQALREGTRVNSVEQIREVASGAARMRGETLGLIGFGRVGQAVAVRAKVFGFNIIFYDPYLQDGIERSLGVQRVYTLQDLLYQSDCVSLNCNLNEHNHHLINDFTIKQMRQGAFLVNTARGGLVDEKALAQALKEGRIRGAALDVHEAEPFIFAQGPLKDAPNLICTPHTAWYSEQASLEMRESAATEVRRAVTGRIPDSLRNCVNKEFLVASAQWPTMEQPMTNAELNGAAYR-------------------------------------SVCSQP-----LQGEKR-----
>X.tropicalis_Amphibia_CtBP2
NEKIKRLRLDQIGMRPQAVNGPLHPRPLVALLDGRDCTVEMPILKDLATVAFCDAQSTQEIHEKVLNEAVGAMMYHNITLTREDLEKFKSLRIIVRIGSGFDNIDIKAAGELGIAVCNIPSAAVEETADSTICHILNLYRRNTWLYQALREGTRVNSVEQIREVASGAARMRGETLGLIGFGRVGQAVAVRAKVFGFSIIFYDPYLQDGIERSLGVQRVYTLQDLLYQSDCVSLHCNLNEHNHHLINDFTIKQMRQGAFLVNTARGGLVDEKSLAQALKEGRIRGAALDVHEVEPFIFAQGSLKDAPNLICTPHTAWYSEQASLEMREAAATEVRRAVTGRIPDTLRNCVNKEFIVGSAQWPTMEQPVTNAELNGAAYR-------------------------------------SVCSQP-----LQGEKR-----
>C_elegans_Nematoda
-KPTKRKRNPP-----PPVNGPSSSRPLVALLDGRDCSVEMPILKDVATVAFCDAQSTQEIHEKVLNEAVAALMYHSIKLEKEDLEKFKVLKVVFRIGYGIDNIDVKAATELGIAVCHAPGDYVEDVADSTLSLILDLFRRTYWHAKSYSETRKTIGADQVRENAVGSKKVRGSVLGILGCGRVGTAVGLRARAFGLHIIFYDPFVREGHDKALGFERVYTMDEFMSRSDCISLHCNLGDETRGIINADSLRQCKSGVYIVNTSHAGLINENDLAAALKNGHVKGAALDVHDSVRFNCLN-PLVGCPNIINTPHSAWMTEASCKDLRINAAKEIRKAINGRCPQDLTHCINKEAVMRNSF---------PPALNGNGAPFNPAA-----------------PANRSSRSPSSPAKEKVQSDAEKLKLEEPEE------
>C_remanei_Nematoda
-----------------RMNGPSSSRPLVALLDGRDCSVEMPILKDVATVAFCDAQSTQEIHEKVLNEAVAALMYHSIKLEKEDLEKFKVLKVVFRIGYGIDNIDVKAATELGIAVCHAPGDYVEDVADSTLSLILDLFRRTYWHAKSYTETRKVIGADQVRENAVGSKKVRGSVLGVLGCGRVGTAVGLRAKAFGLHVIFYDPFVRDGHDKALGLFRVSSLDEFMSRSDCISLHCNLGDETRGIISADTLRQCKPGIFIVNTSHAGLIIENDLAAALKSGHVKGAALDVHDSVRFNCLN-PLIGCPNIINTPHSAWMTESACKELRIQAAKEIRKAINGRCPQDLTHCINKEAVMRNNF---------PPALNGNGSPFNPAA-----------------PANRSSRSPSSPAKEKVQSDAEKLKLTEPEE------
>Amphibalanus_amphitrite_CTD
-TPVKRPRVDR-----GPINGPM-PRPLVALLDGRDCSVEMPILKDVATVAFCDAQSTSEIHE-------------------------------------------KAAAELGIHVCNVPGYSVEEVADSTMCMILNLYRRTYWLARMVAEDKKFMGPDAIRDAANGSARIRGDTLGIVGLGKIGQAVALRAKAFGFAVYFYDPYIQDGIDRALGITRVFTLQELLYQSDCVTLHCSLNEHNHRLINDFTIKQMRPGAFLVNTARGGLVDEEALAAALKEGRIRAAALDVHTNEPNNIFLGPLKEVKNIIATPHASYYSEASFSELREMAATEIRRYIVGH---NLRNCVNKEYLKMASY---------GDGAPSSYYPAQMQR-----------------GAHDLSVPSSLP----------HHLTAQSTP------
>P_pollicipes_Crustacea
-APVKRPRVDR-----GPINGPM-PRPLVALLDGRDCSVEMPILKDVATVAFCDAQSTSEIHEKVLNEAVGALMWHGISLLKDDLEKFKALKIIVRVGSGVDNIDTKAAAELGISVCNVPGFSVEEVADSTMCMILNLYRRTYWLARMVAEDKKFTGPDAIRDAANGSARIRGDTLGIVGLGRIGQAVALRAKAFGFAVIFYDPYIQEGIDRAIGITRVPTLQDLLFQSDCVTLHCTLNEHNHRLINDYTIKQMRPGAFLVNTARGGLVDEEALAAALKDGRIRAAALDVHQNEPYNIFQGPLKEVKNIIATPHASYYSEASFTELREVAASEIRRAIVGH---SLRNCVNKEYLKLASY---------GDGLNGAGAPGLPAP-----------------AAHSTSAHSSLPHPAAQPTQESHSLKPESSD------
>P_caudatus_Scalidophora
-------VLPR-----GAINGPMHPRPLVALLDGRDCSVEMPILKDVATVAFCDAQSTTEIHEKVLNEAVGALLWHTITLSKEDLEKFKSLRIIVRIGTGFDNVDTKAAGELGVAVCNVPGVAVEEVADSAFCLILNLYRRTYWLANMVREGKKFPNPEQVRDAAQGSARIRGDTLGIVGLGRIGTAVAMRAKVFGFSVIFYDPYLVDGIEKSLGLTRVYTLQDLLFQSDCVSLHCSLNEHNHHLINEYTIKQMRPGAFLVNTARGGLVDEGALAAALKDGRIRAAALDVHENEPFNANSGPLKDCPNLICTPHAAWYSDASITELREMAAGEVRRALTGRIPDGLRNCVNKEYLRLSQF---------RDGLNGQPFSYPPVA-----------------LAHSTTALLPHPAPHSTLPPAA--SKAESGD------
>I_scapularis_Chelicerara
-KPLKRPRMDR-----GPVNGPLHARPLVALLDGRDCSVEMPILKDVATVAFCDAQSTQEIHEKVLNEAVGALMWHTITLTKEDLEKFKALRIIVRIGSGVDNIDTKAAGELGIAVCNVPGYGVEEVADTTLCLILNLYRRTYWLANMVREGKKFQGPEQVREAAQGCARIRGDTLGIVGLGRVGTAVALRARVFGFNVIFYDPYLPDGIEKSLGLSRVYTLQDLLFQSDCVSLHCTLNEHNHHLINEYTMKQMRPGAFLVNTARGGLVDEAALAAALKDGRIRAAALDVHENEPYNTLAGPLKEAPNLICTPHAAWYSDASCTELREMAATEIRRAIVGRIPDSLRNCVNKEYFV--GY---------GDGINGGAYNYNPMG-----------------VPHSTTALPGVPHSTSHLQSANHLAKPESSE------
>D_silvarum_Chelicerata
-KPLKRPRMDR-----GPVNGPLHARPLVALLDGRDCSVEMPILKDVATVAFCDAQSTQEIHEKVLNEAVGALMWHTITLTKEDLEKFKALRIIVRIGSGVDNIDTKAAGELGIAVCNVPGYGVEEVADTTLCLILNLYRRTYWLANMVREGKKFQGPEQVREAAQGCARIRGDTLGIVGLGRVGTAVALRARVFGFNVIFYDPYLPDGIEKSLGLSRVYTLQDLLFQSDCVSLHCTLNEHNHHLINEYTMKQMRPGAFLVNTARGGLVDEAALAAALKDGRIRAAALDVHENEPYNTLHGPLKEAPNLICTPHAAWYSDASCTELREMAASEIRRAIVGRIPDSLRNCVNKEYFT--GY---------GDGINGGAYNYNPMG-----------------VPHSTTALPGVPHSTSHLQSANHLAKPESSE------
>R_sanguineus_Chelicerate
-KPLKRPRMDR-----GPVNGPLHARPLVALLDGRDCSVEMPILKDVATVAFCDAQSTQEIHEKVLNEAVGALMWHTITLTKEDLEKFKALRIIVRIGSGVDNIDTKAAGELGIAVCNVPGYGVEEVADTTLCLILNLYRRTYWLANMVREGKKFQGPEQVREAAQGCARIRGDTLGIVGLGRVGTAVALRARVFGFNVIFYDPYLPDGIEKSLGLSRVYTLQDLLFQSDCVSLHCTLNEHNHHLINEYTMKQMRPGAFLVNTARGGLVDEAALAAALKDGRIRAAALDVHENEPYNTLAGPLKEAPNLICTPHAAWYSDASCTELREMAASEIRRAIVGRIPDSLRNCVNKEYFT--GY---------GDGINGGAYNYNPMG-----------------VPHSTTALPGVPHSTSHLQSANHLAKPESSE------
>P_tepidariorum_Chelicerara
----------------------MHPRPLVALLDGRDCSVEMPILKDVATVAFCDAQSTQEIHEKVLNEAVGALMWHTITLTKEDLDKFKALRIIVRIGSGVDNIDIKAAGELGIAVCNVPGYGVEEVADTTLCLILNLYRRTYWLANMVREGKKFQGPEQVREAAQGCARIRGDTLGIVGLGRVGTAVALRAKAFGFNVIFYDPYLPDGIEKSLGLTRVYTLQDLLFQSDCVSLHCTLNEHNHHVFNDFTIKQMRPGAFLVNTARGGLVDESALASALKDGRIRAAALDVHENEPYNALAGPLKDAPNLICTPHAAWYSDASSTELREMAASEIRRAIVGRIPDSLRNCVNKEFFVNSGY---------GESINGAGYNYNPKG-----------------VPHSTT-LPAIPAPHSTLQAPNHMAKPESSE------
>H_holstii_Myriapoda
----------------------MHTRPLVALLDGRDCSIEMPILKDVATVAFCDAQSTQEIHEKVLNEAVGALMWHTITLTKEDLEKFKALRIIVRIGSGVDNVDVKAAGELGIAVCNVPGYGVEEVADTTLCLILNLYRRTFWLANMVKEGKKFQGPEQVREAASGCARIRGDTLGIVGLGRIGSAVALRAKAFGFNVMFYDPYLPDGIEKSLGLSRVYTLQELLFQSDCVSLHCTLNEHNHHLINDYTIKQMRPGAFLVNTARGGLVDETALVAALKDGRIRAAALDVHENEPFSIHQGALKDAPNVICTPHAAWYSDASCTELREMAAGEVRRAIMGRIPDSLRNCVNKEYFTTSGY---------SETINGSGYNFNPMG-----------------VPHSTTLDLANPHPHSTLQTPNHMQKPESSE------
>S_maritima_Myriapoda
-KPIKRPRMDR-----GPINGPMHTRPLVALLDGRDCSIEMPILKDVATVAFCDAQSTSEIHEKVLNEAVGALMWHTITLTKEDLEKFKALRIIVRIGSGVDNVDIKAAGELGIAVCNVPGYGVEEVADTTMCLILNLYRRTYWLANMVREGKKFQGPEQVREAAQGCARIRGDTLGIVGLGRIGSAVALRAKAFGFNVIFYDPYLPDGIEKSLGLTRVYTLQDLLFQSDCVSLHCTLNEHNHHLINDYTIKQMRPGAFLVNTARGGLVDENALASALKDGRIRAAALDVHENEPFSIHQGPLKDAVNLICTPHAAWYSDASCTELREMAAGEIRRAIVGRIPDNLRNCVNKEYFVSSGY---------SES-NGAMYNYNPIG-----------------VPHSTTLDGGIPTPHSTLQTPNHMQKPESSE------
>D_melanogaster_Diptera_insect
-LMMKRSRIDK-----GNFNGPLQARPLVALLDGRDCSIEMPILKDVATVAFCDAQSTSEIHEKVLNEAVGALMWHTIILTKEDLEKFKALRIIVRIGSGTDNIDVKAAGELGIAVCNVPGYGVEEVADTTMCLILNLYRRTYWLANMVREGKKFTGPEQVREAAHGCARIRGDTLGLVGLGRIGSAVALRAKAFGFNVIFYDPYLPDGIDKSLGLTRVYTLQDLLFQSDCVSLHCTLNEHNHHLINEFTIKQMRPGAFLVNTARGGLVDDETLALALKQGRIRAAALDVHENEPYN---GALKDAPNLICTPHAAFFSDASATELREMAATEIRRAIVGNIPDVLRNCVNKEYFMRTPY---------PEGLNGGYYTGALHH-----------------RAHSTTPHGPTTVPLGIVSPNNHLSKAESTE------
>Orchesella_cincta_Hexapoda
-GIMKRARGGR-----GPLNGPIHARPLVALLDGRDCSIEMPILKDVATVAFCDAQSTAEIHEKVLNEAVGALMWHTITLTKEDLEKFKALRIIVRIGSGVDNIDVKAAGEIGIAVCNVPGYGVEEVADTTMCLILNLYRRTYWLANMVRDGKKFTGPEQVREAAAGCARIRGDTLGIVGLGRIGSAVALRAKAFGFNVIFYDPYLPDGIEKSLGVTRVYTLQDLLFQSDCVSLHCTLNEHNHHLINEYTLKQMRPGAFLVNTARGGLVDEAALASALREGRIRSAALDVHENEPYNVLQGPLKDAPNLICTPHAAFYSEASCTELREMAASEIRRAIVGRIPDSLRNCVNKEYFMG-------------PGATGGGCCSPPSR-----------------PLHPQTSQPPFPTQGPLFK------------------
>Allacma_fusca_Hexapoda
-MMQKRPRVDR-----GALNGPMHARPLVALLDGRDCSIEMPILKDVATVAFCDAQSTAEIHEKVLNEAVGALMWHTITLTKEDLEKFKALRIIVRIGSGVDNIDVKAAGELGIAVCNVPGYGVEEVADTTMCLILNLYRRTYWLANMVRDGKKFTGPEQVREAAQGCARIRGDTLGIVGLGRIGSAVALRAKAFGFNVIFYDPYLPDGIEKSLGVTRVYTLQDLLFQSDCVSLHCTLNEHNHHLINEYTLKQMRPGAFLVNTARGGLVDEAALAAALREGRIRSAALDVHENEPFNVFQGPLKDAPNLICTPHAAFYSDASCTELREMAASEIRRAIVGRIPDSLRNCVNKEYFMGGSF---------PEGLNGSYYAAAAAA-----------------AAHSTTDRPPLPHMTLHRSECHNNSEPGETN------
>F_candida_Hexapoda_insect
-SSSKRPRSER-----GPLNGPMHTRPLVALLDGRDCSIEMPILKDVATVAFCDAQSTAEIHEKVLNEAVGALMWHTITLTKEDLEKFKALRIIVRIGSGVDNIDVKAAGELGIAVCNVPGYGVEEVADTTLCLILNLYRRTYWLANMVRDGKKFTGPEQVREAAQGCARIRGDTLGIVGLGRIGSAVALRAKAFGFNVIFYDPYLPDGIEKSLGVTRVYTLQDLLFQSDCVSLHCTLNEHNHHLINEYTLKQMRPGAFLVNTARGGLVDESALASALREGRIRSAALDVHENEPFNVFQGPLKDAPNLICTPHAAFFSDASCTELREMAASEIRRAIVGRIPDSLRNCVNKEYFMGGSF---------PDGLNGSYYAAAAAA-----------------AAHSTTANPSLSH-----------SRPA---------
>Moina_brachiata_CTD
-RLMKRPRMDR-----GPLNGPMHSRPLVALLDGRDCSIEMPILKDVATVAFCDAQSTSEIHEKVLNEAVGALMWHTITLTKEDLEKFKALRIIVRIGSGVDNIDVKAAGELGIAVCNVPGYGVEEVADSTLCLILNLYRRTYWLANMVREGKKFTGPEQVREAAQGCARIRGDTLGIVGLGRIGSAVALRAKAFGFNVIFYDPYLPDGIERSLGLTRVYTLQDLLFQSDCVSLHCTLNEHNNHLINEYTIKQMRPGAFLVNTARGGLVDESALAQALKDGRIRAAALDVHENEPYNVFQGPLKDVPNLICTPHAAFYSDVASTELREMAAGEIRRAIVGRIPDSLRNCVNKEYFLGSAY---------ETGINGGYYPGVPVQ-----------------PAHSGS--GSVPSDSHRMTNASAPPHPDRIK------
>Daphnia_similis_CTD
-KLMKRQRLDR-----GPLNGPLHSRPLVALLDGRDCSIEMPILKDVATVAFCDAQSTSEIHEKVLNEAVGALMWHTITLTKEDLEKFKALRIIVRIGSGVDNIDVKAAGELGIAVCNVPGYGVEEVADSTLCLILNLYRRTYWLANMVREGKKFTGPEQVREAAQGCARIRGDTLGIVGLGRIGSAVALRAKAFGFNVIFYDPYLPDGIERSLGLTRVYTLQDLLFQSDCVSLHCTLNEHNHHLINEYTIKQMRPGAFLVNTARGGLVDESALAQALKDGRIRAAALDVHDNEPYNVFQGPLKEVPNLICTPHAAFYSDVASTELREMAAGEIRRAIVGRIPDSLRNCVNKEYFLGSG----------PAGLNGGYYGALP-------------------GMGSSTPEKKCFTPADIRHDSVRSEKGQSIE------
>Scapholeberis_mucronata_CTD
-KLMKRPRLDR-----GPLNGPLHSRPLVALLDGRDCSIEMPILKDVATVAFCDAQSTSEIHEKVLNEAVGALMWHTITLTKEDLEKFKALRIIVRIGSGVDNIDVKAAGELGIAVCNVPGYGVEEVADSTLCLILNLYRRTYWLANMVREGKKFTGPEQVREAAQGCARIRGDTLGIVGLGRIGSAVALRAKAFGFNVIFYDPYLPDGIERSLGLTRVYTLQDLLFQSDCVSLHCTLNEHNHHLINEYTIKQMRPGAFLVNTARGGLVDESALAQALKDGRIRAAALDVHENEPYNVFQGPLKEVPNLICTPHAAFYSDVASTELREMAAGEIRRAIVGRIPDSLRNCVNKEYFLGSG----------PAGLNGGYYPGVPVQ-----------------PAHSSAPVPGGPMPGLVLTSLRYHYKSRRSL------
>Daphnia_carinata_CTD
-KLMKRQRLDR-----GPLNGPLHSRPLVALLDGRDCSIEMPILKDVATVAFCDAQSTSEIHEKVLNEAVGALMWHTITLTKEDLEKFKALRIIVRIGSGVDNIDVKAAGELGIAVCNVPGYGVEEVADSTLCLILNLYRRTYWLANMVREGKKFTGPEQVREAAQGCARIRGDTLGIVGLGRIGSAVALRAKAFGFNVIFYDPYLPDGIERSLGLTRVYTLQDLLFQSDCVSLHCTLNEHNHHLINEYTIKQMRPGAFLVNTARGGLVDESALAQALKDGRIRAAALDVHDNEPYNVFQGPLKEVPNLICTPHAAFYSDVASTELREMAAGEIRRAIVGRIPDSLRNCVNKEYFLGSG----------PAGLNGGYYPGVPVQ-----------------PAHSSAPVPGGPMSSPGIM------------------
>A_aegypti_Diptera_insect
--MLKRSRLGR-----GPINGPMQSRPLVALLDGRDCSIEMPILKDVATVAFCDAQSTSEIHEKVLNEAVGALMWHTIILTKEDLEKFKALRIIVRIGSGVDNIDVKAAGELGIAVCNVPGYGVEEVADTTMCLILNLYRRTYWLANMVREGKKFTGPEQVRDAAQGCARIRGDTLGLVGLGRIGSAVALRAKVFGFNVSFYDPYLPDGIEKSLGLTRVYTLQELLFHSDCVSLHCTLNEHNHHLINEFTIKQMRPGAFLVNTARGGLVDDEALAHALKQGRIRAAALDVHENEPYNVFQGALKDAPNLLCTPHAAFYSEAATTELREMAASEIRRAIIGNIPDCLRNCVNKEYFLRSSY---------SAGINGGYYSSGGLQ-----------------QAHSTTPLPPPPSQHSMVSPSNHHPKPEQSE------
>P_xuthus_Lepidoptera_insect
-KMMKRPRMDR-----GPINGPLQSRPLVALLDGRDCTVEMPILKDVATVAFCDAQSTSEIHEKVLNEAVGALMWHTIILTKEDLEKFKALRIIVRIGSGVDNIDVKAAGELGIAVCNVPGYGVEEVADTTLCLILNLYRRTYWLANMVREGKKFTGPEQVREAATGCARIRGDTLGIVGLGRIGSAVALRAKAFGFNVIFYDPYLPDGIEKSLGLTRVYTLQDLLFQSDCVSLHCSLNEHNHHLINEFTIKQMRPGAFLVNTARGGLVDDEGLATALKQGRIRAAALDVHENEPFNVFQGPLKEAPNVLCTPHAAFYSDASAQELREMAASEIRRAIVGRIPECLRNCVNKDYFLAGGY---------GDAVNGGYYG---AQ-----------------AAHSTTVHPPPPQPPITLPNTSDPLKQESSD------
>D_plexippus_Lepidoptera_insect
-KMLKRARMDR-----GPINGPLQSRPLVALLDGRDCTVEMPILKDVATVAFCDAQSTSEIHEKVLNEAVGALMWHTIILTKEDLEKFKALRIIVRIGSGVDNIDVKAAGELGIAVCNVPGYGVEEVADTTMCLILNLYRRTYWLANMVREGKKFTGPEQVREAAAGCARIRGDTLGIVGLGRIGSAVALRAKAFGFNVIFYDPYLPDGIEKSLGLTRVYTLQDLLFQSDCVSLHCSLNEHNHHLINEFTIKQMRPGAFLVNTARGGLVDDEGLAAALKQGRIRAAALDVHENEPFNVFQGPLKEAPNVLCTPHAAFYSDASAQELREMAASEIRRAIVGRIPDCLRNCVNKDYFLAGAQ---------PAGMNGGYYGGGGAQ-----------------AAHSTAVHQPPPQPPITLPPANHQLKQESSD------
>B_tabaci_Hemiptera_insect
-KMMKRQRIDR-----GPINGPMQTRPLVALLDGRDCSIEMPILKDVATVAFCDAQSTSEIHEKVLNEAVGALMWHTIILTKEDLEKFKTLRVIVRIGSGVDNIDVKAAGDLGIAVCNVPGYGVEEVADTTMCLILNLYRRTYWLANAVREGKKFTGPEQVRDAAQGCARIRGDTLGIVGLGRIGSAVALRAKAFGFNVIFYDPYLPDGIEKSLGLTRVYTLQDLLFQSDCVSLHCTLNEHNHHLINDYTIKQMRPGAFLVNTARGGLVDDEALANALKQGRIRCAGLDVHENEPYNVFQGPLKEAPNLICTPHAAYYSEASCTELREMAASEIRRAIVGRIPDCLRNCVNKEYFPAGTY---------PDGMNGGYYASTPGS-----------------QAHSTTPHPAQPTPHSMPPPTNHHSKPESSE------
>C_lecturalis_Hemiptera
-KMLKRPRLDR-----GPINGPMQTRPLVALLDGRDCSIEMPILKDVATVAFCDAQSTSEIHEKVLNEAVGALMWHTIVLTKEDLEKFKTLRIIVRIGSGVDNIDVKAAGELGIAVCNVPGYGVEEVADTTLCLILNLYRRTYWLANMVREGKKFTGPEQVREAAQGCARIRGDTLGIIGLGRIGSAVALRAKAFGFNVIFYDPYLPDGIEKSLGLTRVYTLQDLLFQSDCVSLHCTLNEHNHHLINDFTIKQMRPGAFLVNTARGGLIDDEALATALKQGRIRAAALDVHESEPYNAFQGPLKDAPNLLVTPHAAFYSDASCTELREMAASEIRRAIVGRIPECLRNCVNKEYFPTAVY---------PAGINGGYYSSAAAA-----------------QAHSTTAHPQPPTPQQQIPPTNHHVKPEPSE------
>C_secundus_Blattodea_insect
-KMLKRPRLDR-----GPINGPMQTRPLVALLDGRDCSIEMPILKDVATVAFCDAQSTSEIHEKVLNEAVGALMWHTIVLTKEDLEKFKTLRIIVRIGSGVDNIDVKAAGELGIAVCNVPGYGVEEVADTTLCLILNLYRRTYWLANMVREGKKFTGPEQVREAAQGCARIRGDTLGIIGLGRIGSAVALRAKAFGFNVIFYDPYLPDGIEKSLGLTRVYTLQDLLFQSDCVSLHCTLNEHNHHLINDFTIKQMRPGAFLVNTARGGLIDDEALATALKQGRIRAAALDVHESEPYNAFQGPLKDAPNLLVTPHAAFYSDASCTELREMAASEIRRAIVGRIPECLRNCVNKEYFPTAVY---------PAGINGGYYSSAAAA-----------------QAHSTTAHPQPPTPQQQIPPTNHHVKPEPSE------
>T_castaneum_Coleoptera_insect
-KMMKRPRVER-----GPINGPMQTRPLVALLDGRDCSIEMPILKDVATVAFCDAQSTSEIHEKVLNEAVGALMWHTIVLTKEDLEKFKTLRIIVRIGSGVDNIDVKAAGELGIAVCNVPGYGVEEVADTTLCLILNLYRRTYWLANMVREGKKFTGPEQVREAAQGCARIRGDTLGIVGLGRIGSAVALRAKAFGFNVIFYDPYLPDGIEKSLGLTRVYTLQDLLFQSDCVSLHCTLNEHNHHLINEFTIKQMRPGAFLVNTARGGLVDDDALAQALKQGRIRAAALDVHENEPYNVFSGPLKDAPNLLCTPHAAFYSDASATELREMAASEIRRAIMGRIPECLRNCVNKEYFMSPGY---------PAGVNGGYYGGGALP-----------------QAHSTTPHPPTPQPPHALPPANHHAKPEPSE------
>D_ponderosae_Coleoptera_insect
-KMLKRPRFER-----GPINGPLQTRPLVALLDGRDCSIEMPILKDVATVAFCDAQSTSEIHEKVLNEAVGALMWHTIILTKEDLEKFKTLRIIVRIGSGVDNIDVKAAGELGIAVCNVPGYGVEEVADTTLCLILNLYRRTYWLANMVREGKKFTGPEQVREAAQGCARIRGDTLGIVGLGRIGSAVALRAKAFGFNVIFYDPYLPDGIEKSLGLTRVYTLQDLLFQSDCVSLHCTLNEHNHHLINEFTIKQMRPGAFLVNTARGGLVDDDSLAQALKQGRIRAAALDVHENEPYNVFTGPLKDAPNVLCTPHAAFYSDASATELREMAASEIRRAIMGRIPDCLRNCVNKEYFMGPGY---------PAGVNGGYYPGAGTL-----------------QAHSTTTHVPPPAPPHALPTANHLTKPEPSE------
>C_dipterum_Ephemeroptera_insect
-KMLKRPRMDR-----GPINGPMQTRPLVALLDGRDCSIEMPILKDVATVAFCDAQSTSEIHEKVLNEAVGALMWHTIILTKEDLEKFKTLRIIVRIGSGVDNIDVKAAGELGIAVCNVPGYGVEEVADTTLCLILNLYRRTYWLANMVREGKKFTGPEQVREAAQGCARIRGDTLGIVGLGRIGSAVALRAKAFGFNVIFYDPYLPDGIEKSLGLTRVYTLQDLLFQSDCVSLHCTLNEHNHHLINEYTIKQMRPGAFLVNTARGGLVDDEALSAALKQGRIRAAALDVHENEPFNVFTGPLKEAPNLLCTPHAAFYSDASCTELREMAASEIRRAIVGRIPDSLRNCVNKEYFLNTGY---------PEGVNGGYSGALPVQ-----------------QAHSTTTHPGIPQPPISTPPSNHHSKAESSE------
>N_vitripennis_Hymenoptera_insect
-KMLKRPRMDR-----GPINGPIQTRPLVALLDGRDCSIEMPILKDVATVAFCDAQSTSEIHEKVLNEAVGALMWHTIILTKEDLEKFKTLRIIVRIGSGVDNIDVKAAGELGIAVCNVPGYGVEEVADTTLCLILNLYRRTYWLANMVREGKKFTGPEQVREAAQGCARIRGDTLGIVGLGRIGSAVALRAKAFGFNVIFYDPYLPDGIEKSLGLTRVYTLQDLLFQSDCVSLHCTLNEHNHHLINEFTIKQMRPGAFLVNTARGGLVDDDALAAALKQGRIRAAALDVHENEPYNVFQGPLKDAPNLLCTPHAAFYSDASCTELREMAASEIRRAIVGRIPDCLRNCVNKEYFLSTTY---------PEGINGGYYGALPVQ-----------------QAHSTTPHGAGPGPHSIVSPDPRPSPAPSPR------
>N_lecontei_Hymenoptera_insect
-KMMKRPRMER-----GPINGPIQTRPLVALLDGRDCSIEMPILKDVATVAFCDAQSTSEIHEKVLNEAVGALMWHTIILTKEDLEKFKTLRIIVRIGSGVDNIDVKAAGELGIAVCNVPGYGVEEVADTTLCLILNLYRRTYWLANMVREGKKFTGPEQVREAAQGCARIRGDTLGIVGLGRIGSAVALRAKAFGFNVIFYDPYLPDGIEKSLGLTRVYTLQDLLFQSDCVSLHCTLNEHNHHLINEFTIKQMRPGAFLVNTARGGLVDDDALAAALKQERIRAAALDVHENEPYNVFQGPLKDAPNLLCTPHAAFYSDASCTELREMAASEIRRAIVGRIPDCLRNCVNKEYFLSSTY---------PEGINGGYYGTLPVQ-----------------QAHSTTPHGGGGGPHSIVSPDPRPSSAPSPR------
>B_germanica_Blattodea_insect
-KMLKRPRIDR-----GPINGPMQTRPLVALLDGRDCSIEMPILKDVATVAFCDAQSTSEIHEKVLNEAVGALMWHTIILTKEDLEKFKTLRIIVRIGSGVDNIDVKAAGELGIAVCNVPGYGVEEVADTTLCLILNLYRRTYWLANMVREGKKFTGPEQVREAAQGCARIRGDTLGIVGLGRIGSAVALRAKAF-------------------------------------------------------------GAFLVNTARGGLVDDDSLAAALKQGRIRAAALDVHENEPYNVFQGPLKDAPNLLCTPHAAFYSDASCTELREMAASEIRRAIVGRIPDCLRNCVNKEYFLSTSY---------PEGINGGYYGALPVQ-----------------QAHSTTPHGGGAGPGGAASAGLQHSKPSFKR------
>Z_nevadensis_Blattodea
-KMLKRPRIDR-----GPINGPMQTRPLVALLDGRDCSIEMPILKDVATVAFCDAQSTSEIHEKVLNEAVGALMWHTIILTKEDLEKFKTLRIIVRIGSGVDNIDVKAAGELGIAVCNVPGYGVEEVADTTLCLILNLYRRTYWLANMVREGKKFTGPEQVREAAQGCARIRGDTLGIVGLGRIGSAVALRAKVFGFNVIFYDPYLPDGIEKSLGLTRVYTLQDLLFQSDCVSLHCTLNEHNHHLINEFTIKQMRPGAFLVNTARGGLVDDDSLAAALKQGRIRAAALDVHENEPYNVFQGPLKDAPNLLCTPHAAFYSDASCTELREMAASEIRRAIVGRIPDCLRNCVNKEYFLSTTY---------PEGINGGYYGALPVQ-----------------QAHSTTPHGGGAGPPLSTPPSNHHSKPESSE------
>C_virginica_Spiralia
-KLLKRPRLER-----GPINGPMHPRPLIALLDGRDCSIEMPILKDVATVAFCDAQSTQEIHEKVLNEAVGALMWHTITLAKEDLEKFKSLRVIVRIGSGYDNVDVKSAGELGIAVCNVPGYGVEEVADSTICLILNLYRRTYWLANSVREGKKINGPEQLREAAQGSARIRGDTLGIVGLGRVGSAVALRAKAFGFNVIFYDPYLQDGVEKSLGITRVYTLQDLLFQSDCVSLHCNLNEHNHHLINDYTIKQMRPGAFLINTARGGLVDEHALAAALKDGRIRAAALDVHENEPFSFSTSPLKDCPNLICTPHSSFYSEQSVTELREMAAGEIRRAIVGRIPDSLRNCVNKEYFSAGTY---------PEGMNGAGYPFPNPA-----------------GVHSTIEHHSTPHPHSTLSSAIHMGKAESSE------
>B_glabrata_Spiralia
-QAAKKARLER-----GPINGPMHPRPLVALLDGRDCSIEMPILKDVATVAFCDAQSTQEIHEKVLNEAVGALMWHTITLTKEDLDKFKSLRVIIRIGSGYDNVDVKAAGEMGIAVCNVPGYGVEEVADSTLCLILNLYRRTYWLANMVREGKKINGPEQLRDAAQGSARIRGDTLGIVGLGRVGTAVAIRAKVFGFNVIFYDPYLADGIEKSLGITRVYTLQELLFQSDCVSLHCNLNEHNHHLINDYTIKQMRPGAFLINTARGGLVDEHALAAALKDGRIRAAALDVQENEPLVFANSPLKDCPNLICTPHSAFYSEQSVTELREMAAGEVRRAILGRIPDSLRNCVNKEYFTPTTY---------PDSINGASYGYSSVA-----------------AIHSTTDHGAILTTAHTAPDSGNLVKPENPS------
>B.glabrata_Spiralia
-MQAKKARLER-----GPINGPMHPRPLVALLDGRDCSIEMPILKDVATVAFCDAQSTQEIHEKVLNEAVGALMWHTITLTKEDLDKFKSLRVIIRIGSGYDNVDVKAAGEMGIAVCNVPGYGVEEVADSTLCLILNLYRRTYWLANMVREGKKINGPEQLRDAAQGSARIRGDTLGIVGLGRVGTAVAIRAKVFGFNVIFYDPYLADGIEKSLGITRVYTLQELLFQSDCVSLHCNLNEHNHHLINDYTIKQMRPGAFLINTARGGLVDEHALAAALKDGRIRAAALDVQENEPLVFANSPLKDCPNLICTPHSAFYSEQSVTELREMAAGEVRRAILGRIPDSLRNCVNKEYFTPTTF---------PPAINGSYPGYSSAV-----------------AIHSTTDHPAVSHGGAILTTATLVPKPENPS------
>A.californica_Spiralia
-MQ-KKARLER-----GPINGPMHPRPLVALLDGRDCAIEMPILKDVATVAFCDAQSTQEIHEKVLNEAVGALMWHTITLTKEDLDKFKSLRVIIRIGSGYDNVDVKAAGEMGIAVCNVPGYGVEEVADSTMCLILNLYRRTYWLANMVREGKKVNGPEQLRDAAQGSARIRGDTLGIVGLGRVGTAVAIRAKVFGFNVIFYDPYLADGLEKSLGITRVYTLQELLFQSDCVSLHCNLNEHNHHLINDYTIKQMRPGAFLINTARGGLVDEHALAAAVKDGRIRAAALDVQENEPLVYANSPLKDCPNLICTPHSAFYSEQSVTELREMAAGEVRRAILGRIPDNLRNCVNKEYFTPTTF---------PPGINGGYPAFNPAV-----------------AIHSTTDHPAVSHGGAILTTATHVPKPENPS------
>A_californica_Spiralia
-MQAKKARLER-----GPINGPMHPRPLVALLDGRDCAIEMPILKDVATVAFCDAQSTQEIHEKVLNEAVGALMWHTITLTKEDLDKFKSLRVIIRIGSGYDNVDVKAAGEMGIAVCNVPGYGVEEVADSTMCLILNLYRRTYWLANMVREGKKVNGPEQLRDAAQGSARIRGDTLGIVGLGRVGTAVAIRAKVFGFNVIFYDPYLADGLEKSLGITRVYTLQELLFQSDCVSLHCNLNEHNHHLINDYTIKQMRPGAFLINTARGGLVDEHALAAAVKDGRIRAAALDVQENEPLVYANSPLKDCPNLICTPHSAFYSEQSVTELREMAAGEVRRAILGRIPDNLRNCVNKEYFTPTTY---------PDSINGAGYAFNPAV-----------------AIHSTTDHGAILTTAHTAPSGNHVPKPENPS------
